# Supplementary material for: Comprehensive Transcriptome Analysis Provides Evidence of Local Thermal Adaptation in Three Loaches (Genus: Misgurnus)
Source: Int J Mol Sci. 2016 Nov 24;17(12):1943. doi: 10.3390/ijms17121943 (PMC5187763; doi:10.3390/ijms17121943)
Supplement: Supplementary file 1 [file ijms-17-01943-s001.zip]

Archive with 3 entries (2 files):
- ijms-149387-Supplementary Materials/
- ijms-149387-Supplementary Materials/ijms-149387-supplementary -tables.xlsx
- ijms-149387-Supplementary Materials/ijms-149387-supplementary-figure.pdf
