# Supplementary material for: Comprehensive Transcriptome Analysis Provides Evidence of Local Thermal Adaptation in Three Loaches (Genus: Misgurnus)
Source: Int J Mol Sci. 2016 Nov 24;17(12):1943. doi: 10.3390/ijms17121943 (PMC5187763; doi:10.3390/ijms17121943)
Supplement: Supplementary file 1 [file ijms-17-01943-s001.zip › ijms-149387-Supplementary Materials/ijms-149387-supplementary -tables.xlsx]

## Sheet: Table S1
	Table S1. The assembly imformation of transcriptome from three loaches
	Species	Unigene	GC %	N50	Average length	Total bases
	M. anguillicaudatus	105215	0.4371	1241	690.38	72638701
	M. bipartitus	84887	0.4433	1831	864.3	73368157
	M. mohoity	78707	0.4409	1677	841.51	66232960

## Sheet: Table S2
Table S2. The list of orphan genes in three loaches
Sequence Name	Sequence length	ORF size	Ficket Score	Hexamer Score	Coding Probability	Species
UNIGENE0000070	1202	351	0.9953	0.373748	0.952738	M. mohoity
UNIGENE0004123	336	333	0.5346	0.0239799	0.647494	M. mohoity
UNIGENE0007249	505	480	1.0705	0.126904	0.996888	M. mohoity
UNIGENE0011085	2140	2055	1.1244	0.304356	1	M. mohoity
UNIGENE0011942	260	258	0.6461	0.265826	0.522629	M. mohoity
UNIGENE0016232	773	483	1.0162	0.0663441	0.994425	M. mohoity
UNIGENE0019280	337	294	1.1713	0.194162	0.535041	M. mohoity
UNIGENE0023613	565	495	0.9634	0.343312	0.999711	M. mohoity
UNIGENE0030311	478	444	0.992	0.00537357	0.974207	M. mohoity
UNIGENE0031827	384	339	1.0918	0.0939896	0.698566	M. mohoity
UNIGENE0034371	1861	348	0.6763	0.0408685	0.459269	M. mohoity
UNIGENE0034650	1105	912	1.0233	0.0559295	1	M. mohoity
UNIGENE0074318	540	429	1.1091	0.414213	0.998366	M. mohoity
UNIGENE0078220	436	393	1.0393	0.143669	0.95595	M. mohoity
UNIGENE0011228	511	309	0.6906	0.183902	0.702357	M. bipartitus
UNIGENE0014210	407	279	0.9025	0.171762	0.410792	M. bipartitus
UNIGENE0018446	460	183	1.2226	0.603465	0.429313	M. bipartitus
UNIGENE0029616	268	252	0.6135	0.225166	0.39408	M. bipartitus
UNIGENE0030939	437	366	0.7586	-0.0837041	0.625668	M. bipartitus
UNIGENE0033790	644	474	1.0557	0.0217694	0.989826	M. bipartitus
UNIGENE0045030	493	291	1.0253	0.366403	0.817146	M. bipartitus
UNIGENE0045068	750	642	0.8191	0.171234	0.999991	M. bipartitus
UNIGENE0052353	1579	345	1.2522	0.0473611	0.375652	M. bipartitus
UNIGENE0052775	2322	573	1.1887	-0.0611092	0.996542	M. bipartitus
UNIGENE0055916	534	495	1.3276	0.310691	0.999479	M. bipartitus
UNIGENE0068603	586	348	0.886	0.0294521	0.650145	M. bipartitus
UNIGENE0069362	812	366	0.7874	0.190598	0.923056	M. bipartitus
UNIGENE0071021	951	357	0.6388	0.0486123	0.732252	M. bipartitus
UNIGENE0072511	370	360	1.01	0.273375	0.958775	M. bipartitus
UNIGENE0074625	352	276	1.1878	0.521717	0.906462	M. bipartitus
UNIGENE0079991	713	315	0.6846	0.0169942	0.374579	M. bipartitus
UNIGENE0083933	413	306	1.154	0.268543	0.754494	M. bipartitus
UNIGENE0002074	447	321	0.9962	0.225666	0.799461	M. anguillicaudatus
UNIGENE0004078	481	462	0.8623	-0.0387615	0.981689	M. anguillicaudatus
UNIGENE0004667	286	243	0.9417	0.300184	0.396413	M. anguillicaudatus
UNIGENE0005203	445	342	1.1171	0.325204	0.943565	M. anguillicaudatus
UNIGENE0005826	394	351	1.1718	0.325071	0.957287	M. anguillicaudatus
UNIGENE0006231	711	471	0.8511	-0.155729	0.957459	M. anguillicaudatus
UNIGENE0011090	728	498	0.9875	0.0653284	0.996807	M. anguillicaudatus
UNIGENE0012188	573	531	1.0252	-0.0777007	0.996796	M. anguillicaudatus
UNIGENE0015859	465	405	0.6868	0.0838582	0.963723	M. anguillicaudatus
UNIGENE0021490	293	264	1.1078	0.240755	0.40675	M. anguillicaudatus
UNIGENE0025144	251	249	0.5628	0.317095	0.575934	M. anguillicaudatus
UNIGENE0032277	1868	519	0.9086	0.0112568	0.99397	M. anguillicaudatus
UNIGENE0040626	1025	708	0.9681	0.168018	0.999999	M. anguillicaudatus
UNIGENE0041897	2080	1206	0.8201	0.204139	1	M. anguillicaudatus
UNIGENE0064790	497	375	0.7434	0.0848677	0.900371	M. anguillicaudatus
UNIGENE0069394	729	300	0.7899	0.175083	0.551267	M. anguillicaudatus
UNIGENE0072338	413	363	1.2321	-0.11776	0.426736	M. anguillicaudatus
UNIGENE0073149	253	234	1.3059	0.43182	0.519082	M. anguillicaudatus
UNIGENE0095990	452	318	1.1491	0.0724391	0.460841	M. anguillicaudatus

## Sheet: Table S3
Table S3. The list of accelerated genes in three Misgurnus lineages
Species	Gene ID*	KO number	Definition
M. mohoity	ENSDART00000136808	K06615	phosphoinositide-3-kinase, regulatory subunit 4 [EC:2.7.11.1]
M. mohoity	ENSDART00000131992	K04438	autophagy-related protein 16, animal type
M. mohoity	ENSDART00000076439	K14863	tyrosyl-tRNA synthetase [EC:6.1.1.1]
M. mohoity	ENSDART00000061633	K02263	DNA-directed RNA polymerase III subunit RPC4
M. mohoity	ENSDART00000075096	K19326	sphingomyelin phosphodiesterase acid-like 3 [EC:3.1.4.-]
M. mohoity	ENSDART00000075584	K19326	homeobox protein cut-like
M. mohoity	ENSDART00000007857	K07554	Ras-related protein Rap-2C
M. mohoity	ENSDART00000113714	K01273	metaxin
M. mohoity	ENSDART00000062426	K13173	lysophosphatidic acid receptor 2
M. mohoity	ENSDART00000052537	K02263	F-box and leucine-rich repeat protein 19
M. mohoity	ENSDART00000022643	K07554	pre-60S factor REI1
M. mohoity	ENSDART00000014568	K07554	uroporphyrinogen decarboxylase [EC:4.1.1.37]
M. mohoity	ENSDART00000147283	K06615	complement component 8 subunit alpha
M. mohoity	ENSDART00000080347	K14863	voltage-dependent calcium channel alpha-2
M. mohoity	ENSDART00000007997	K07554	acetyl-CoA acyltransferase 1 [EC:2.3.1.16]
M. mohoity	ENSDART00000019003	K07554	26S proteasome non-ATPase regulatory subunit 10
M. mohoity	ENSDART00000033755	K07554	vacuolar protein sorting-associated protein 45
M. mohoity	ENSDART00000023531	K07554	hairy and enhancer of split related with YRPW motif
M. mohoity	ENSDART00000150152	K09193	alpha-2-antiplasmin
M. mohoity	ENSDART00000166251	K09659	AH receptor-interacting protein
M. mohoity	ENSDART00000011305	K07554	dipeptidyl-peptidase III [EC:3.4.14.4]
M. mohoity	ENSDART00000170166	K19306	reticulon-4 receptor
M. mohoity	ENSDART00000152528	K09193	integrin alpha 4
M. mohoity	ENSDART00000126669	K12861	lectin, mannose-binding 2-like
M. mohoity	ENSDART00000092180	K14863	ATP-dependent RNA helicase DDX1 [EC:3.6.4.13]
M. mohoity	ENSDART00000139058	K06615	dual specificity MAP kinase phosphatase [EC:3.1.3.16 3.1.3.48]
M. mohoity	ENSDART00000129259	K04438	N4-(beta-N-acetylglucosaminyl)-L-asparaginase [EC:3.5.1.26]
M. mohoity	ENSDART00000105323	K01273	serine
M. mohoity	ENSDART00000102301	K01273	podocalyxin-like
M. mohoity	ENSDART00000165065	K06711	ubiquinol-cytochrome c reductase subunit 9
M. mohoity	ENSDART00000089325	K14863	3-phosphoinositide dependent protein kinase-1 [EC:2.7.11.1]
M. mohoity	ENSDART00000133533	K04438	Trpc4-associated protein
M. mohoity	ENSDART00000040865	K07554	decaprenyl-diphosphate synthase subunit 1 [EC:2.5.1.91]
M. mohoity	ENSDART00000028373	K07554	FK506-binding protein 4
M. mohoity	ENSDART00000083605	K14863	F-box and leucine-rich repeat protein 19
M. mohoity	ENSDART00000085298	K14863	2-hydroxyglutarate dehydrogenase [EC:1.1.99.2]
M. mohoity	ENSDART00000076333	K14863	phosphoglycerate kinase [EC:2.7.2.3]
M. mohoity	ENSDART00000143956	K06615	coagulation factor V (labile factor)
M. mohoity	ENSDART00000100808	K01273	B-cell lymphoma 6 protein
M. mohoity	ENSDART00000003435	K13288	oligoribonuclease [EC:3.1.-.-]
M. mohoity	ENSDART00000079518	K14863	DnaJ homolog subfamily C member 1
M. mohoity	ENSDART00000136046	K06615	protein phosphatase 1 regulatory subunit 3A
M. mohoity	ENSDART00000051515	K07554	tetraspanin-15
M. mohoity	ENSDART00000127047	K04438	von Hippel-Lindau disease tumor supressor
M. mohoity	ENSDART00000122059	K01273	aconitate decarboxylase [EC:4.1.1.6]
M. mohoity	ENSDART00000080777	K14863	large subunit ribosomal protein L28
M. mohoity	ENSDART00000154960	K09193	Ras-related protein Rab-9B
M. mohoity	ENSDART00000016314	K07554	elongation factor G
M. mohoity	ENSDART00000165371	K06711	tRNA-dihydrouridine synthase 3 [EC:1.3.1.89]
M. mohoity	ENSDART00000037401	K07554	anoctamin-5
M. mohoity	ENSDART00000157978	K09193	small subunit ribosomal protein S30
M. mohoity	ENSDART00000057825	K02263	component factor D [EC:3.4.21.46]
M. mohoity	ENSDART00000006709	K09581	dihydrolipoamide dehydrogenase [EC:1.8.1.4]
M. mohoity	ENSDART00000060162	K02263	heat shock protein beta-1
M. mohoity	ENSDART00000036172	K07554	proto-oncogene C-crk
M. mohoity	ENSDART00000153460	K09193	HRAS-like suppressor 3 [EC:3.1.1.32 3.1.1.4]
M. mohoity	ENSDART00000152373	K09193	2,3-bisphosphoglycerate-independent phosphoglycerate mutase [EC:5.4.2.12]
M. mohoity	ENSDART00000172220	K19306	vitronectin
M. mohoity	ENSDART00000167600	K09659	mediator of RNA polymerase II transcription subunit 13
M. mohoity	ENSDART00000073609	K19326	protein arginine N-methyltransferase 7 [EC:2.1.1.-]
M. mohoity	ENSDART00000108601	K01273	DDB1- and CUL4-associated factor 15
M. mohoity	ENSDART00000006513	K09581	pyruvate dehydrogenase E1 component beta subunit [EC:1.2.4.1]
M. mohoity	ENSDART00000125058	K01273	polypeptide N-acetylgalactosaminyltransferase [EC:2.4.1.41]
M. mohoity	ENSDART00000062736	K13173	phosphopantetheine adenylyltransferase
M. mohoity	ENSDART00000016901	K07554	partitioning defective protein 6
M. mohoity	ENSDART00000014721	K07554	collagen, type XVIII, alpha
M. mohoity	ENSDART00000143009	K06615	U3 small nucleolar RNA-associated protein 7
M. mohoity	ENSDART00000168546	K19306	palmitoyltransferase [EC:2.3.1.225]
M. mohoity	ENSDART00000062335	K13173	histone H2B
M. mohoity	ENSDART00000110991	K01273	caspase 9 [EC:3.4.22.62]
M. mohoity	ENSDART00000125850	K01273	CD302 antigen
M. mohoity	ENSDART00000142013	K06615	proenkephalin A
M. mohoity	ENSDART00000125830	K01273	translation initiation factor eIF-2B subunit delta
M. mohoity	ENSDART00000166762	K09659	F-box protein 2
M. mohoity	ENSDART00000063008	K13173	fringe [EC:2.4.1.222]
M. mohoity	ENSDART00000131705	K04438	lysosomal-associated membrane protein 1
M. mohoity	ENSDART00000006436	K09581	PTEN induced putative kinase 1 [EC:2.7.11.1]
M. mohoity	ENSDART00000026992	K07554	transcription factor SOX4
M. mohoity	ENSDART00000078311	K14863	apyrase [EC:3.6.1.5]
M. mohoity	ENSDART00000052503	K02263	palmitoyl-protein thioesterase [EC:3.1.2.22]
M. mohoity	ENSDART00000018981	K07554	signal recognition particle subunit SRP72
M. mohoity	ENSDART00000092105	K14863	lysophosphatidiate acyltransferase [EC:2.3.1.51]
M. mohoity	ENSDART00000164038	K06711	heme oxygenase [EC:1.14.99.3]
M. mohoity	ENSDART00000064974	K13173	annexin A3
M. mohoity	ENSDART00000060714	K02263	V-type H+-transporting ATPase S1 subunit
M. mohoity	ENSDART00000165889	K06711	platelet-activating factor acetylhydrolase [EC:3.1.1.47]
M. mohoity	ENSDART00000128743	K04438	mothers against decapentaplegic homolog 2
M. mohoity	ENSDART00000067211	K19326	endothelin type b receptor-like protein 2
M. mohoity	ENSDART00000099984	K01273	lactoylglutathione lyase [EC:4.4.1.5]
M. mohoity	ENSDART00000159291	K09193	podocalyxin-like 2
M. mohoity	ENSDART00000104035	K01273	carboxy-terminal domain RNA polymerase II polypeptide A small phosphatase [EC:3.1.3.16]
M. mohoity	ENSDART00000041992	K07554	dehydrogenase
M. mohoity	ENSDART00000122699	K01273	Wiskott-Aldrich syndrome protein
M. mohoity	ENSDART00000093152	K14863	elongation factor G
M. mohoity	ENSDART00000008243	K07554	catechol O-methyltransferase [EC:2.1.1.6]
M. mohoity	ENSDART00000058605	K02263	serine carboxypeptidase 1 [EC:3.4.16.-]
M. mohoity	ENSDART00000104360	K01273	guanidinoacetate N-methyltransferase [EC:2.1.1.2]
M. mohoity	ENSDART00000172376	K19306	tubulin--tyrosine ligase-like protein 12
M. mohoity	ENSDART00000143765	K06615	cathepsin S [EC:3.4.22.27]
M. mohoity	ENSDART00000101201	K01273	CD2 antigen cytoplasmic tail-binding protein 2
M. mohoity	ENSDART00000023379	K07554	mitochondrial genome maintenance exonuclease 1 [EC:3.1.-.-]
M. mohoity	ENSDART00000103493	K01273	exocyst complex component 3
M. mohoity	ENSDART00000080174	K14863	hexosaminidase [EC:3.2.1.52]
M. mohoity	ENSDART00000166535	K09659	DNA-directed RNA polymerase III subunit RPC4
M. mohoity	ENSDART00000110076	K01273	growth arrest-specific 1
M. mohoity	ENSDART00000166508	K09659	farnesyl-diphosphate farnesyltransferase [EC:2.5.1.21]
M. mohoity	ENSDART00000089242	K14863	Ras-related protein Ral-A
M. mohoity	ENSDART00000152562	K09193	translation initiation factor 3 subunit F
M. mohoity	ENSDART00000040116	K07554	tyrosyl-DNA phosphodiesterase 2 [EC:3.1.4.-]
M. mohoity	ENSDART00000170420	K19306	C-type lectin domain family 14 member A
M. mohoity	ENSDART00000140792	K06615	transcription factor Sp3
M. mohoity	ENSDART00000079855	K14863	protein FAM98B
M. mohoity	ENSDART00000062459	K13173	multiple RNA-binding domain-containing protein 1
M. mohoity	ENSDART00000102483	K01273	regulator of G-protein signaling
M. mohoity	ENSDART00000141548	K06615	3-hydroxyisobutyryl-CoA hydrolase [EC:3.1.2.4]
M. mohoity	ENSDART00000098571	K01273	CD53 antigen
M. mohoity	ENSDART00000169780	K19306	U3 small nucleolar RNA-associated protein 6
M. mohoity	ENSDART00000167001	K09659	protein-tyrosine sulfotransferase [EC:2.8.2.20]
M. mohoity	ENSDART00000164770	K06711	receptor expression-enhancing protein 5
M. mohoity	ENSDART00000074117	K19326	aspartoacylase [EC:3.5.1.15]
M. mohoity	ENSDART00000110265	K01273	farnesoid X receptor beta
M. mohoity	ENSDART00000043660	K07554	coatomer protein complex, subunit gamma
M. mohoity	ENSDART00000052627	K02263	bromodomain-containing protein 2
M. mohoity	ENSDART00000135764	K06615	alpha-2-macroglobulin
M. mohoity	ENSDART00000055134	K02263	ubiquitin carboxyl-terminal hydrolase 36
M. mohoity	ENSDART00000113060	K01273	synaptotagmin-like protein
M. mohoity	ENSDART00000149483	K06615	zinc finger and BTB domain-containing protein 11
M. mohoity	ENSDART00000128218	K04438	transmembrane protein 173
M. mohoity	ENSDART00000059939	K02263	cell surface A33 antigen
M. mohoity	ENSDART00000092884	K14863	solute carrier family 4 (anion exchanger), member 2
M. mohoity	ENSDART00000063923	K13173	zinc finger protein
M. mohoity	ENSDART00000166999	K09659	F-box protein 2
M. mohoity	ENSDART00000005593	K02187	caspase 3 [EC:3.4.22.56]
M. mohoity	ENSDART00000050753	K07554	CD36 antigen
M. mohoity	ENSDART00000088973	K14863	synaptotagmin-like protein
M. mohoity	ENSDART00000148582	K06615	sphingomyelin phosphodiesterase [EC:3.1.4.12]
M. mohoity	ENSDART00000113353	K01273	large subunit ribosomal protein L49
M. mohoity	ENSDART00000064210	K13173	peptidyl-prolyl cis-trans isomerase SDCCAG10 [EC:5.2.1.8]
M. mohoity	ENSDART00000022605	K07554	transmembrane protein 126A
M. mohoity	ENSDART00000064376	K13173	superoxide dismutase, Cu-Zn family [EC:1.15.1.1]
M. mohoity	ENSDART00000065045	K19326	myosin X
M. mohoity	ENSDART00000014871	K07554	aflatoxin B1 aldehyde reductase
M. mohoity	ENSDART00000037474	K07554	glyoxylate
M. mohoity	ENSDART00000125611	K01273	neuronal growth regulator 1
M. mohoity	ENSDART00000079255	K14863	U3 small nucleolar RNA-associated protein 3
M. mohoity	ENSDART00000111539	K01273	ataxin-7
M. mohoity	ENSDART00000160600	K09193	semaphorin 4
M. mohoity	ENSDART00000111334	K01273	poly(A) RNA polymerase, mitochondrial [EC:2.7.7.19]
M. mohoity	ENSDART00000013980	K07554	T-box brain protein 1
M. mohoity	ENSDART00000017569	K07554	lymphotoxin alpha (TNF superfamily, member 1)
M. mohoity	ENSDART00000082297	K14863	potassium voltage-gated channel Shaker-related subfamily A member 3
M. mohoity	ENSDART00000088041	K14863	centrosomal protein CEP170
M. mohoity	ENSDART00000147175	K06615	Thy-1 cell surface antigen
M. mohoity	ENSDART00000015643	K07554	tetraspanin-3
M. mohoity	ENSDART00000132820	K04438	CD74 antigen
M. mohoity	ENSDART00000041833	K07554	SWI
M. mohoity	ENSDART00000058628	K02263	centriole, cilia and spindle-associated protein
M. mohoity	ENSDART00000125970	K01273	ubiquitin thioesterase CYLD [EC:3.4.19.12]
M. mohoity	ENSDART00000075116	K19326	leukotriene B4 receptor 1
M. mohoity	ENSDART00000123364	K01273	vascular endothelial growth factor A
M. mohoity	ENSDART00000127208	K04438	protein SMG9
M. mohoity	ENSDART00000019617	K07554	radical S-adenosyl methionine domain-containing protein 2
M. mohoity	ENSDART00000152684	K09193	voltage-gated sodium channel type I beta
M. mohoity	ENSDART00000079866	K14863	solute carrier family 30 (zinc transporter), member 9
M. mohoity	ENSDART00000162431	K09193	pentatricopeptide repeat domain-containing protein 3
M. mohoity	ENSDART00000137659	K06615	UMP-CMP kinase 2, mitochondrial [EC:2.7.4.14]
M. mohoity	ENSDART00000060839	K02263	transforming growth factor beta-1
M. mohoity	ENSDART00000169614	K19306	NAD+ synthase (glutamine-hydrolysing) [EC:6.3.5.1]
M. mohoity	ENSDART00000169312	K19306	solute carrier family 39 (zinc transporter), member 6
M. mohoity	ENSDART00000063396	K13173	BCL2-associated athanogene 4
M. mohoity	ENSDART00000084174	K14863	DNA ligase 1 [EC:6.5.1.1 6.5.1.6 6.5.1.7]
M. mohoity	ENSDART00000145727	K06615	C-X-C chemokine receptor type 3
M. mohoity	ENSDART00000104933	K01273	1-phosphatidylinositol-5-phosphate 4-kinase [EC:2.7.1.149]
M. mohoity	ENSDART00000099600	K01273	large subunit ribosomal protein L44 [EC:3.1.26.-]
M. mohoity	ENSDART00000015979	K07554	phenylalanyl-tRNA synthetase beta chain [EC:6.1.1.20]
M. mohoity	ENSDART00000030919	K07554	proenkephalin A
M. mohoity	ENSDART00000165433	K06711	regulator of G-protein signaling
M. mohoity	ENSDART00000130264	K04438	fatty acid amide hydrolase 2 [EC:3.5.1.99]
M. mohoity	ENSDART00000162411	K09193	cytochrome c oxidase assembly factor 7
M. mohoity	ENSDART00000027417	K07554	Ras-related and estrogen-regulated growth inhibitor-like protein
M. mohoity	ENSDART00000161807	K09193	nuclear GTP-binding protein
M. mohoity	ENSDART00000012670	K07554	pinin
M. mohoity	ENSDART00000045609	K07554	galectin-1
M. mohoity	ENSDART00000011706	K07554	poly(ADP-ribose) glycohydrolase ARH3 [EC:3.2.1.143]
M. mohoity	ENSDART00000037541	K07554	regulating synaptic membrane exocytosis protein 3
M. mohoity	ENSDART00000077804	K14863	MFS transporter, OCT family, solute carrier family 22 (organic cation transporter), member 15
M. mohoity	ENSDART00000064007	K13173	3-oxo-5-alpha-steroid 4-dehydrogenase 2 [EC:1.3.1.22]
M. mohoity	ENSDART00000052446	K02263	G protein-coupled receptor 30
M. mohoity	ENSDART00000126978	K12861	long-chain-acyl-CoA dehydrogenase [EC:1.3.8.8]
M. mohoity	ENSDART00000167416	K09659	calcitonin receptor-like
M. mohoity	ENSDART00000021299	K07554	nonsense-mediated mRNA decay protein 3
M. mohoity	ENSDART00000060344	K02263	mitochondrial ribonuclease P protein 1 [EC:2.1.1.-]
M. mohoity	ENSDART00000142647	K06615	somatostatin
M. mohoity	ENSDART00000104043	K01273	zinc finger protein PLAGL2
M. mohoity	ENSDART00000054183	K02263	actin-related protein 8
M. mohoity	ENSDART00000004129	K06210	nicotinamide mononucleotide adenylyltransferase [EC:2.7.7.1 2.7.7.18]
M. mohoity	ENSDART00000008638	K07554	RGM domain family
M. mohoity	ENSDART00000061265	K02263	vacuolar protein sorting-associated protein 26
M. mohoity	ENSDART00000128246	K04438	DNA-directed RNA polymerases I and III subunit RPAC1
M. mohoity	ENSDART00000043117	K07554	F-box and WD-40 domain protein 4
M. mohoity	ENSDART00000133106	K04438	carcinoembryonic antigen-related cell adhesion molecule
M. mohoity	ENSDART00000043039	K07554	zinc finger RNA-binding protein
M. mohoity	ENSDART00000062551	K13173	sterol 14-demethylase [EC:1.14.13.70]
M. mohoity	ENSDART00000050303	K07554	galactosylgalactosylxylosylprotein 3-beta-glucuronosyltransferase 2 [EC:2.4.1.135]
M. mohoity	ENSDART00000171041	K19306	transcription elongation factor B, polypeptide 3
M. mohoity	ENSDART00000058524	K02263	anaphase-promoting complex subunit 4
M. mohoity	ENSDART00000048537	K07554	centrosomal protein CEP57
M. mohoity	ENSDART00000148892	K06615	alpha-1,4-N-acetylglucosaminyltransferase EXTL3 [EC:2.4.1.223 2.4.1.224]
M. mohoity	ENSDART00000012918	K07554	26S proteasome non-ATPase regulatory subunit 9
M. mohoity	ENSDART00000092190	K14863	ADP-ribosylation factor-like protein 14
M. mohoity	ENSDART00000162677	K09193	N-acyl-phosphatidylethanolamine-hydrolysing phospholipase D [EC:3.1.4.54]
M. mohoity	ENSDART00000157320	K09193	proline-rich AKT1 substrate 1
M. mohoity	ENSDART00000003790	K14791	periodic tryptophan protein 1
M. mohoity	ENSDART00000112579	K01273	Ras association domain-containing protein 2
M. mohoity	ENSDART00000121708	K01273	E3 ubiquitin-protein ligase TRAF7 [EC:2.3.2.27]
M. mohoity	ENSDART00000027466	K07554	succinyl-CoA synthetase beta subunit [EC:6.2.1.4 6.2.1.5]
M. mohoity	ENSDART00000124440	K01273	tubulin beta
M. mohoity	ENSDART00000089516	K14863	mitogen-activated protein kinase kinase 6 [EC:2.7.12.2]
M. mohoity	ENSDART00000078062	K14863	gamma-tubulin complex component 6
M. mohoity	ENSDART00000066373	K19326	voltage-dependent anion channel protein 1
M. mohoity	ENSDART00000078271	K14863	carboxypeptidase E [EC:3.4.17.10]
M. mohoity	ENSDART00000054460	K02263	early growth response protein 1
M. mohoity	ENSDART00000057641	K02263	tetraspanin-15
M. mohoity	ENSDART00000063545	K13173	tRNA-splicing endonuclease subunit Sen54
M. mohoity	ENSDART00000160604	K09193	AdoMet-dependent rRNA methyltransferase SPB1 [EC:2.1.1.-]
M. mohoity	ENSDART00000130810	K04438	ATP synthase mitochondrial F1 complex assembly factor 1
M. mohoity	ENSDART00000109236	K01273	molecular chaperone HscB
M. mohoity	ENSDART00000074068	K19326	deoxyhypusine synthase [EC:2.5.1.46]
M. mohoity	ENSDART00000171592	K19306	small subunit ribosomal protein S15
M. mohoity	ENSDART00000154917	K09193	kelch-like protein 36
M. mohoity	ENSDART00000078167	K14863	DNA fragmentation factor, 45 kD, alpha subunit
M. mohoity	ENSDART00000073441	K19326	interleukin enhancer-binding factor 3
M. mohoity	ENSDART00000105820	K01273	S2P endopeptidase [EC:3.4.24.85]
M. mohoity	ENSDART00000034555	K07554	ATP-dependent RNA helicase DDX56
M. mohoity	ENSDART00000046934	K07554	ubiquinone biosynthesis protein COQ9
M. mohoity	ENSDART00000087410	K14863	tRNA-specific adenosine deaminase 1 [EC:3.5.4.34]
M. mohoity	ENSDART00000137373	K06615	cytoskeleton-associated protein 2
M. mohoity	ENSDART00000065807	K19326	BTB
M. mohoity	ENSDART00000115243	K01273	protein Tob
M. mohoity	ENSDART00000159033	K09193	nuclear distribution protein NudE
M. mohoity	ENSDART00000066053	K19326	chromobox protein 2
M. mohoity	ENSDART00000121791	K01273	receptor-type tyrosine-protein phosphatase eta [EC:3.1.3.48]
M. mohoity	ENSDART00000138840	K06615	histone H1
M. mohoity	ENSDART00000076037	K19326	alpha-1,2-glucosyltransferase [EC:2.4.1.256]
M. mohoity	ENSDART00000066929	K19326	transcription initiation factor TFIID subunit 3
M. mohoity	ENSDART00000064219	K13173	tRNA-specific 2-thiouridylase [EC:2.8.1.-]
M. mohoity	ENSDART00000058970	K02263	poly [ADP-ribose] polymerase [EC:2.4.2.30]
M. mohoity	ENSDART00000013313	K07554	solute carrier family 10 (sodium
M. mohoity	ENSDART00000133703	K04438	tetraspanin-3
M. mohoity	ENSDART00000059252	K02263	brain acid soluble protein 1
M. mohoity	ENSDART00000051186	K07554	glutathione S-transferase [EC:2.5.1.18]
M. mohoity	ENSDART00000043802	K07554	neurocan core protein
M. mohoity	ENSDART00000020808	K07554	ets translocation variant 5
M. mohoity	ENSDART00000013360	K07554	protein phosphatase 1 regulatory subunit 3A
M. bipartitus	ENSDART00000112384	K01273	component factor B [EC:3.4.21.47]
M. bipartitus	ENSDART00000098734	K01273	calcyclin binding protein
M. bipartitus	ENSDART00000150092	K09193	hemopexin [EC:3.2.1.35]
M. bipartitus	ENSDART00000157886	K09193	mediator of RNA polymerase II transcription subunit 30
M. bipartitus	ENSDART00000020569	K07554	coiled-coil domain-containing protein 12
M. bipartitus	ENSDART00000123096	K01273	myristoylated alanine-rich C-kinase substrate
M. bipartitus	ENSDART00000040190	K07554	argininosuccinate lyase [EC:4.3.2.1]
M. bipartitus	ENSDART00000079716	K14863	splicing factor, arginine
M. bipartitus	ENSDART00000033949	K07554	tubulin beta
M. bipartitus	ENSDART00000022634	K07554	lysosomal acid phosphatase [EC:3.1.3.2]
M. bipartitus	ENSDART00000077814	K14863	anaphase-promoting complex subunit 6
M. bipartitus	ENSDART00000062986	K13173	tumor necrosis factor ligand superfamily member 13
M. bipartitus	ENSDART00000057736	K02263	complement component 8 subunit beta
M. bipartitus	ENSDART00000100725	K01273	cytochrome b reductase 1
M. bipartitus	ENSDART00000034875	K07554	C-type lectin superfamily 17 member A
M. bipartitus	ENSDART00000083305	K14863	solute carrier family 19 (thiamine transporter), member 2
M. bipartitus	ENSDART00000140782	K06615	coagulation factor X [EC:3.4.21.6]
M. bipartitus	ENSDART00000111081	K01273	exopolyphosphatase [EC:3.6.1.11]
M. bipartitus	ENSDART00000144092	K06615	MAX-like protein X
M. bipartitus	ENSDART00000006881	K09581	zinc finger and BTB domain-containing protein 39
M. bipartitus	ENSDART00000063621	K13173	alpha-sarcoglycan
M. bipartitus	ENSDART00000142043	K06615	mucosa-associated lymphoid tissue lymphoma translocation protein 1 [EC:3.4.22.-]
M. bipartitus	ENSDART00000030643	K07554	interferon regulatory factor 4
M. bipartitus	ENSDART00000100924	K01273	poly [ADP-ribose] polymerase 10
M. bipartitus	ENSDART00000101918	K01273	secretory phospholipase A2 [EC:3.1.1.4]
M. bipartitus	ENSDART00000051055	K07554	NADH dehydrogenase (ubiquinone) Fe-S protein 4
M. bipartitus	ENSDART00000131268	K04438	rhomboid domain-containing protein 2
M. bipartitus	ENSDART00000064848	K13173	N-acetylmuramoyl-L-alanine amidase [EC:3.5.1.28]
M. bipartitus	ENSDART00000114136	K01273	intestinal mucin-2
M. bipartitus	ENSDART00000023238	K07554	potassium inwardly-rectifying channel subfamily J member 8
M. bipartitus	ENSDART00000140193	K06615	arylsulfatase A [EC:3.1.6.8]
M. bipartitus	ENSDART00000078499	K14863	potassium channel subfamily T member 1
M. bipartitus	ENSDART00000171523	K19306	pre-mRNA-splicing factor 38A
M. bipartitus	ENSDART00000145888	K06615	C-C chemokine receptor type 4
M. bipartitus	ENSDART00000076735	K14863	anoctamin-2
M. bipartitus	ENSDART00000126991	K06225	patched 1
M. bipartitus	ENSDART00000114637	K01273	peptidyl-dipeptidase A [EC:3.4.15.1]
M. bipartitus	ENSDART00000143807	K06615	major histocompatibility complex, class I
M. bipartitus	ENSDART00000028294	K07554	metabotropic glutamate receptor 6
M. bipartitus	ENSDART00000127955	K04438	chromobox protein 4
M. bipartitus	ENSDART00000050831	K07554	guanine nucleotide-binding protein G(I)
M. bipartitus	ENSDART00000065772	K19326	D-dopachrome decarboxylase [EC:4.1.1.84]
M. bipartitus	ENSDART00000025803	K07554	DNA polymerase alpha subunit B
M. bipartitus	ENSDART00000166872	K09659	kynureninase [EC:3.7.1.3]
M. bipartitus	ENSDART00000078807	K14863	heterogeneous nuclear ribonucleoprotein C1
M. bipartitus	ENSDART00000168983	K19306	solute carrier family 25, member 39
M. bipartitus	ENSDART00000103239	K01273	tetraspanin-4
M. bipartitus	ENSDART00000124085	K01273	ubiquitin carboxyl-terminal hydrolase 18
M. bipartitus	ENSDART00000010512	K07554	beta-1,4-N-acetylglucosaminyltransferase [EC:2.4.1.141]
M. bipartitus	ENSDART00000075176	K19326	DIS3-like exonuclease 1 [EC:3.1.13.-]
M. bipartitus	ENSDART00000026249	K07554	nuclear GTP-binding protein
M. bipartitus	ENSDART00000044658	K07554	breast cancer 2 susceptibility protein
M. bipartitus	ENSDART00000148105	K06615	H
M. bipartitus	ENSDART00000152747	K09193	ubiquitin-conjugating enzyme E2 Q [EC:2.3.2.23]
M. bipartitus	ENSDART00000020542	K07554	splicing factor, arginine
M. bipartitus	ENSDART00000008312	K07554	angiotensin II receptor type 2
M. bipartitus	ENSDART00000131235	K04438	poly(U)-binding-splicing factor PUF60
M. bipartitus	ENSDART00000155954	K09193	adrenomedullin
M. bipartitus	ENSDART00000112895	K01273	actin-related protein 2
M. bipartitus	ENSDART00000172549	K19306	F-box and leucine-rich repeat protein 9
M. bipartitus	ENSDART00000101949	K01273	mitochondrial import receptor subunit TOM20
M. bipartitus	ENSDART00000166483	K09659	fumarylacetoacetase [EC:3.7.1.2]
M. bipartitus	ENSDART00000091777	K14863	ubiquitin carboxyl-terminal hydrolase BAP1 [EC:3.4.19.12]
M. bipartitus	ENSDART00000057466	K02263	urokinase plasminogen activator [EC:3.4.21.73]
M. bipartitus	ENSDART00000169507	K19306	receptor tyrosine-protein kinase erbB-3 [EC:2.7.10.1]
M. bipartitus	ENSDART00000130107	K04438	NF-kappa-B inhibitor alpha
M. bipartitus	ENSDART00000154122	K09193	ufm1-conjugating enzyme 1
M. bipartitus	ENSDART00000100757	K01273	YidC
M. bipartitus	ENSDART00000081326	K14863	pre-mRNA-processing factor 40
M. bipartitus	ENSDART00000102431	K01273	G protein-coupled receptor 44
M. bipartitus	ENSDART00000160010	K09193	poly [ADP-ribose] polymerase 7
M. bipartitus	ENSDART00000012758	K07554	protein phosphatase 1 regulatory subunit 3A
M. bipartitus	ENSDART00000137364	K06615	neurofilament light polypeptide
M. bipartitus	ENSDART00000016864	K07554	Ras-related protein Rab-35
M. bipartitus	ENSDART00000022586	K07554	urokinase plasminogen activator [EC:3.4.21.73]
M. bipartitus	ENSDART00000143474	K06615	solute carrier organic anion transporter family, member 3A
M. bipartitus	ENSDART00000103463	K01273	DnaJ homolog subfamily C member 2
M. bipartitus	ENSDART00000168621	K19306	misacylated tRNA(Ala) deacylase [EC:3.1.1.-]
M. bipartitus	ENSDART00000064679	K13173	adenosine A1 receptor
M. bipartitus	ENSDART00000031153	K07554	H
M. bipartitus	ENSDART00000154916	K09193	hypoxia-inducible factor prolyl 4-hydroxylase [EC:1.14.11.-]
M. bipartitus	ENSDART00000151209	K09193	cyclin-dependent kinase inhibitor 2D
M. bipartitus	ENSDART00000168110	K16765	centrosomal protein CEP78
M. bipartitus	ENSDART00000060764	K02263	sprouty-related, EVH1 domain-containing protein
M. bipartitus	ENSDART00000098610	K01273	SNF related kinase [EC:2.7.11.1]
M. bipartitus	ENSDART00000172101	K19306	synuclein, alpha interacting protein (synphilin)
M. bipartitus	ENSDART00000026017	K07554	class B basic helix-loop-helix protein 2
M. bipartitus	ENSDART00000099283	K01273	WD repeat-containing protein 22
M. bipartitus	ENSDART00000013714	K07554	GATA-binding protein 1
M. bipartitus	ENSDART00000158188	K09193	protein O-GlcNAcase
M. bipartitus	ENSDART00000169225	K19306	interleukin 1 beta
M. bipartitus	ENSDART00000102522	K01273	aspartyl-tRNA(Asn)
M. bipartitus	ENSDART00000128350	K04438	RAD51-like protein 3
M. bipartitus	ENSDART00000112127	K01273	deoxyribonuclease II [EC:3.1.22.1]
M. bipartitus	ENSDART00000104977	K01273	centromere
M. bipartitus	ENSDART00000057645	K02263	thiol oxidase [EC:1.8.3.2]
M. bipartitus	ENSDART00000022724	K07554	pyridoxamine 5'-phosphate oxidase [EC:1.4.3.5]
M. bipartitus	ENSDART00000030683	K07554	TBC1 domain family member 1
M. bipartitus	ENSDART00000074707	K19326	tartrate-resistant acid phosphatase type 5 [EC:3.1.3.2]
M. bipartitus	ENSDART00000054605	K02263	4'-phosphopantetheinyl transferase [EC:2.7.8.-]
M. bipartitus	ENSDART00000058789	K02263	dihydropteridine reductase [EC:1.5.1.34]
M. bipartitus	ENSDART00000162891	K09193	hepatocyte nuclear factor 4-beta
M. bipartitus	ENSDART00000166146	K06711	DnaJ homolog subfamily B member 1
M. bipartitus	ENSDART00000139886	K06615	target of EGR1 protein 1
M. bipartitus	ENSDART00000151240	K09193	alpha-2-macroglobulin
M. bipartitus	ENSDART00000082256	K14863	beta-galactoside alpha-2,3-sialyltransferase (sialyltransferase 4C) [EC:2.4.99.4]
M. bipartitus	ENSDART00000004031	K12261	2-hydroxyacyl-CoA lyase 1 [EC:4.1.-.-]
M. bipartitus	ENSDART00000114266	K01273	phenylalanyl-tRNA synthetase alpha chain [EC:6.1.1.20]
M. bipartitus	ENSDART00000151999	K09193	proliferating cell nuclear antigen
M. bipartitus	ENSDART00000007642	K07554	cysteine rich protein 61
M. bipartitus	ENSDART00000133665	K04438	large subunit ribosomal protein L35
M. bipartitus	ENSDART00000124779	K01273	HtrA serine peptidase 3 [EC:3.4.21.-]
M. bipartitus	ENSDART00000013150	K07554	E3 ubiquitin-protein ligase BRE1 [EC:2.3.2.27]
M. bipartitus	ENSDART00000171977	K19306	ATP-dependent RNA helicase DDX52
M. bipartitus	ENSDART00000059347	K02263	2-oxoisovalerate dehydrogenase E1 component alpha subunit [EC:1.2.4.4]
M. bipartitus	ENSDART00000079104	K14863	NADH dehydrogenase (ubiquinone) Fe-S protein 6
M. bipartitus	ENSDART00000052396	K02263	5-hydroxytryptamine receptor 1
M. bipartitus	ENSDART00000005989	K09581	DNA fragmentation factor, 40 kD, beta subunit [EC:3.-.-.-]
M. bipartitus	ENSDART00000105146	K01273	endothelin-1
M. bipartitus	ENSDART00000160847	K09193	type I keratin, acidic
M. bipartitus	ENSDART00000037007	K07554	triosephosphate isomerase (TIM) [EC:5.3.1.1]
M. bipartitus	ENSDART00000042820	K07554	protein tyrosine phosphatase type IVA [EC:3.1.3.48]
M. bipartitus	ENSDART00000090624	K14863	lysophosphatidic acid receptor 6
M. bipartitus	ENSDART00000007744	K07554	solute carrier family 30 (zinc transporter), member 1
M. bipartitus	ENSDART00000148312	K06615	desmoglein 2
M. bipartitus	ENSDART00000078093	K14863	zinc finger and BTB domain-containing protein 2
M. bipartitus	ENSDART00000022132	K07554	HAUS augmin-like complex subunit 4
M. bipartitus	ENSDART00000159858	K09193	CD80 antigen
M. bipartitus	ENSDART00000086001	K14863	ADP-ribosylation factor-like protein 10
M. bipartitus	ENSDART00000129439	K04438	CUB domain-containing protein 1
M. bipartitus	ENSDART00000085061	K14863	oligosaccharide translocation protein RFT1
M. bipartitus	ENSDART00000003888	K15208	snRNA-activating protein complex subunit 1
M. bipartitus	ENSDART00000037501	K07554	protein FAM50
M. bipartitus	ENSDART00000125066	K01273	HAUS augmin-like complex subunit 7
M. bipartitus	ENSDART00000169987	K19306	F-box and leucine-rich repeat protein 15
M. bipartitus	ENSDART00000060255	K02263	bleomycin hydrolase [EC:3.4.22.40]
M. bipartitus	ENSDART00000087096	K14863	E3 ubiquitin-protein ligase UBR7 [EC:2.3.2.27]
M. bipartitus	ENSDART00000156982	K09193	dual specificity MAP kinase phosphatase [EC:3.1.3.16 3.1.3.48]
M. bipartitus	ENSDART00000013540	K07554	coenzyme Q-binding protein COQ10
M. bipartitus	ENSDART00000147343	K06615	deoxyribonuclease II [EC:3.1.22.1]
M. bipartitus	ENSDART00000028171	K07554	leukotriene-A4 hydrolase [EC:3.3.2.6]
M. bipartitus	ENSDART00000039847	K07554	mitochondrial intermembrane space import and assembly protein 40
M. bipartitus	ENSDART00000169638	K19306	calmodulin-regulated spectrin-associated protein
M. anguillicaudatus	ENSDART00000146124	K06615	solute carrier family 35, member F1
M. anguillicaudatus	ENSDART00000171881	K19306	Xaa-Pro dipeptidase [EC:3.4.13.9]
M. anguillicaudatus	ENSDART00000092265	K14863	proline-rich protein PRCC
M. anguillicaudatus	ENSDART00000075129	K19326	histone H3
M. anguillicaudatus	ENSDART00000105813	K01273	kinesin family member 13
M. anguillicaudatus	ENSDART00000171179	K19306	programmed cell death 1 ligand 1
M. anguillicaudatus	ENSDART00000056649	K02263	vascular cell adhesion molecule 1
M. anguillicaudatus	ENSDART00000104768	K01273	suppressor of fused
M. anguillicaudatus	ENSDART00000085442	K14863	methylmalonyl-CoA mutase [EC:5.4.99.2]
M. anguillicaudatus	ENSDART00000112156	K01273	fanconi anemia core complex 100 kDa subunit
M. anguillicaudatus	ENSDART00000085090	K14863	tripartite motif-containing protein 35
M. anguillicaudatus	ENSDART00000170312	K19306	actin-related protein 5
M. anguillicaudatus	ENSDART00000014058	K07554	SH2 domain-containing protein 4A
M. anguillicaudatus	ENSDART00000147086	K06615	voltage-dependent calcium channel beta-4
M. anguillicaudatus	ENSDART00000005895	K09581	protein disulfide isomerase family A, member 2 [EC:5.3.4.1]
M. anguillicaudatus	ENSDART00000158057	K09193	actin related protein 2
M. anguillicaudatus	ENSDART00000056169	K02263	beta-1,3-N-acetylglucosaminyltransferase 7 [EC:2.4.1.-]
M. anguillicaudatus	ENSDART00000171467	K19306	DNA damage-binding protein 2
M. anguillicaudatus	ENSDART00000121769	K01273	RNA exonuclease 4 [EC:3.1.-.-]
M. anguillicaudatus	ENSDART00000113806	K01273	ubiquitin-conjugating enzyme E2 G2 [EC:2.3.2.23]
M. anguillicaudatus	ENSDART00000039386	K07554	E3 ubiquitin-protein ligase ZNRF1
M. anguillicaudatus	ENSDART00000156311	K09193	scotin
M. anguillicaudatus	ENSDART00000108955	K01273	MFS transporter, FHS family, Na+ dependent glucose transporter 1
M. anguillicaudatus	ENSDART00000063817	K13173	NADH dehydrogenase (ubiquinone) 1 beta subcomplex subunit 11
M. anguillicaudatus	ENSDART00000005733	K14860	translation machinery-associated protein 16
M. anguillicaudatus	ENSDART00000075989	K19326	inositol-1,4,5-trisphosphate 5-phosphatase [EC:3.1.3.56]
M. anguillicaudatus	ENSDART00000009889	K07554	deoxycitidine kinase [EC:2.7.1.74]
M. anguillicaudatus	ENSDART00000114777	K01273	Cu+-exporting ATPase [EC:3.6.3.54]
M. anguillicaudatus	ENSDART00000112746	K01273	granzyme B [EC:3.4.21.79]
M. anguillicaudatus	ENSDART00000110297	K01273	krueppel-like factor 4
M. anguillicaudatus	ENSDART00000022768	K07554	adenylate kinase [EC:2.7.4.3]
M. anguillicaudatus	ENSDART00000031458	K07554	TNF receptor-associated factor 3
M. anguillicaudatus	ENSDART00000099863	K01273	solute carrier family 25 (mitochondrial iron transporter), member 28
M. anguillicaudatus	ENSDART00000079945	K14863	speckle targeted PIP5K1A-regulated poly(A) polymerase [EC:2.7.7.19 2.7.7.52]
M. anguillicaudatus	ENSDART00000090689	K14863	large subunit ribosomal protein L53
M. anguillicaudatus	ENSDART00000046689	K07554	elongation factor 1-alpha
M. anguillicaudatus	ENSDART00000157312	K09193	KRAB domain-containing zinc finger protein
M. anguillicaudatus	ENSDART00000123590	K01273	cysteinyl-tRNA synthetase [EC:6.1.1.16]
M. anguillicaudatus	ENSDART00000060001	K02263	purine-nucleoside phosphorylase [EC:2.4.2.1]
M. anguillicaudatus	ENSDART00000054428	K02263	chymotrypsin-like protease [EC:3.4.21.-]
M. anguillicaudatus	ENSDART00000064012	K13173	carbonic anhydrase 4 [EC:4.2.1.1]
M. anguillicaudatus	ENSDART00000132189	K04438	mannosyl-oligosaccharide glucosidase [EC:3.2.1.106]
M. anguillicaudatus	ENSDART00000016167	K07554	centromere
M. anguillicaudatus	ENSDART00000114996	K01273	E3 ubiquitin-protein ligase MARCH6 [EC:2.3.2.27]
M. anguillicaudatus	ENSDART00000089747	K14863	cysteine desulfurase [EC:2.8.1.7]
M. anguillicaudatus	ENSDART00000168428	K19306	exocyst complex component 3
M. anguillicaudatus	ENSDART00000059017	K02263	NF-kappa-B inhibitor-like protein 1
M. anguillicaudatus	ENSDART00000171378	K19306	prolactin regulatory element-binding protein
M. anguillicaudatus	ENSDART00000006093	K09581	solute carrier family 50 (sugar transporter)
M. anguillicaudatus	ENSDART00000033717	K07554	CASP2 and RIPK1 domain containing adaptor with death domain
M. anguillicaudatus	ENSDART00000123487	K01273	protein xylosyltransferase [EC:2.4.2.26]
M. anguillicaudatus	ENSDART00000049170	K07554	cytoskeleton-associated protein 4
M. anguillicaudatus	ENSDART00000140481	K06615	26S proteasome regulatory subunit N7
M. anguillicaudatus	ENSDART00000091707	K14863	hepatic leukemia factor
M. anguillicaudatus	ENSDART00000139948	K06615	tubulin polyglutamylase complex subunit 1
M. anguillicaudatus	ENSDART00000134052	K04438	SWI
M. anguillicaudatus	ENSDART00000132109	K04438	ATP-binding protein involved in chromosome partitioning
M. anguillicaudatus	ENSDART00000066164	K19326	plasmalemma vesicle-associated protein
M. anguillicaudatus	ENSDART00000130012	K04438	receptor-interacting serine
M. anguillicaudatus	ENSDART00000134890	K04438	atypical dual specificity phosphatase [EC:3.1.3.16 3.1.3.48]
M. anguillicaudatus	ENSDART00000168336	K19306	ADP-ribosylation factor 3
M. anguillicaudatus	ENSDART00000086823	K14863	signal recognition particle receptor subunit alpha
M. anguillicaudatus	ENSDART00000016271	K07554	acetolactate synthase-like protein [EC:2.2.1.-]
M. anguillicaudatus	ENSDART00000003482	K08804	serine
M. anguillicaudatus	ENSDART00000074602	K19326	sphingomyelin phosphodiesterase 2 [EC:3.1.4.12]
M. anguillicaudatus	ENSDART00000067647	K19326	Ras-like protein family member 11A
M. anguillicaudatus	ENSDART00000087438	K14863	CD59 antigen
M. anguillicaudatus	ENSDART00000023684	K07554	pre-mRNA-splicing factor CWC22
M. anguillicaudatus	ENSDART00000084729	K14863	platelet
M. anguillicaudatus	ENSDART00000148471	K06615	thymidine kinase [EC:2.7.1.21]
M. anguillicaudatus	ENSDART00000143300	K06615	bromodomain-containing protein 7
M. anguillicaudatus	ENSDART00000112019	K01273	ubiquitin B
M. anguillicaudatus	ENSDART00000159434	K09193	urocanate hydratase [EC:4.2.1.49]
M. anguillicaudatus	ENSDART00000135938	K06615	carnitine O-palmitoyltransferase 2 [EC:2.3.1.21]
M. anguillicaudatus	ENSDART00000060576	K02263	glutamate--cysteine ligase catalytic subunit [EC:6.3.2.2]
M. anguillicaudatus	ENSDART00000093383	K14863	vacuolar protein sorting-associated protein 72
M. anguillicaudatus	ENSDART00000110854	K01273	ETS domain-containing protein Elk-1
M. anguillicaudatus	ENSDART00000057879	K02263	arsenite methyltransferase [EC:2.1.1.137]
M. anguillicaudatus	ENSDART00000149736	K06615	A-kinase anchor protein 11
M. anguillicaudatus	ENSDART00000132915	K04438	pappalysin-1 [EC:3.4.24.79]
M. anguillicaudatus	ENSDART00000104317	K01273	krueppel-like factor 6
M. anguillicaudatus	ENSDART00000132257	K04438	CD200 antigen
M. anguillicaudatus	ENSDART00000112555	K01273	kinetochore protein Spc25, animal type
M. anguillicaudatus	ENSDART00000170023	K19306	FXYD domain-containing ion transport regulator 6
M. anguillicaudatus	ENSDART00000036448	K07554	lipoic acid synthetase [EC:2.8.1.8]
M. anguillicaudatus	ENSDART00000057880	K02263	DNA polymerase lambda [EC:2.7.7.7 4.2.99.-]
M. anguillicaudatus	ENSDART00000047569	K07554	insulin-like growth factor 2
M. anguillicaudatus	ENSDART00000082368	K14863	macrophage receptor with collagenous structure
M. anguillicaudatus	ENSDART00000074070	K19326	AF4
M. anguillicaudatus	ENSDART00000043218	K07554	ubiquitin-conjugating enzyme E2 J1 [EC:2.3.2.23]
M. anguillicaudatus	ENSDART00000153108	K09193	5'-nucleotidase [EC:3.1.3.5]
M. anguillicaudatus	ENSDART00000062858	K13173	cysteamine dioxygenase [EC:1.13.11.19]
M. anguillicaudatus	ENSDART00000099950	K01273	pre-mRNA-splicing factor SYF2
M. anguillicaudatus	ENSDART00000109181	K01273	hypoxanthine phosphoribosyltransferase [EC:2.4.2.8]
M. anguillicaudatus	ENSDART00000134811	K04438	E3 ubiquitin-protein ligase TTC3 [EC:2.3.2.27]
M. anguillicaudatus	ENSDART00000097217	K14863	homeobox protein SIX1
M. anguillicaudatus	ENSDART00000113829	K01273	general transcription factor IIIA
M. anguillicaudatus	ENSDART00000144149	K06615	angiopoietin-like 4
M. anguillicaudatus	ENSDART00000020786	K07554	translation initiation factor eIF-2B subunit gamma
M. anguillicaudatus	ENSDART00000010615	K07554	claudin
M. anguillicaudatus	ENSDART00000100706	K01273	NADH dehydrogenase [ubiquinone] 1 alpha subcomplex assembly factor 2
M. anguillicaudatus	ENSDART00000010903	K07554	small subunit ribosomal protein S14e
M. anguillicaudatus	ENSDART00000077936	K14863	[phosphatase 2A protein]-leucine-carboxy methyltransferase [EC:2.1.1.233]
M. anguillicaudatus	ENSDART00000035150	K07554	spastin [EC:3.6.4.3]
M. anguillicaudatus	ENSDART00000013605	K07554	zinc finger and BTB domain-containing protein 20
M. anguillicaudatus	ENSDART00000073745	K19326	galactosylxylosylprotein 3-beta-galactosyltransferase [EC:2.4.1.134]
M. anguillicaudatus	ENSDART00000156195	K09193	palmitoyltransferase [EC:2.3.1.225]
M. anguillicaudatus	ENSDART00000046003	K07554	solute carrier family 35, member F3
M. anguillicaudatus	ENSDART00000149600	K06615	tripeptidyl-peptidase I [EC:3.4.14.9]
M. anguillicaudatus	ENSDART00000153773	K09193	high affinity cAMP-specific and IBMX-insensitive 3',5'-cyclic phosphodiesterase 8 [EC:3.1.4.53]
M. anguillicaudatus	ENSDART00000045615	K07554	aspartyl-tRNA(Asn)
M. anguillicaudatus	ENSDART00000156734	K09193	T-box protein 1
M. anguillicaudatus	ENSDART00000021192	K07554	potassium channel subfamily K member 6
M. anguillicaudatus	ENSDART00000092053	K14863	choline
M. anguillicaudatus	ENSDART00000172396	K19306	FAS-associated death domain protein
M. anguillicaudatus	ENSDART00000128309	K04438	platelet-derived growth factor receptor beta [EC:2.7.10.1]
M. anguillicaudatus	ENSDART00000126744	K12861	neuregulin 3
M. anguillicaudatus	ENSDART00000167903	K09659	syndecan 3
M. anguillicaudatus	ENSDART00000066583	K19326	mitochondrial nucleoid factor 1
M. anguillicaudatus	ENSDART00000075673	K19326	arachidonate 12-lipoxygenase [EC:1.13.11.31]
M. anguillicaudatus	ENSDART00000153307	K09193	periodic tryptophan protein 2
M. anguillicaudatus	ENSDART00000131694	K04438	selenium-binding protein 1
M. anguillicaudatus	ENSDART00000058785	K02263	Niemann-Pick C1-like protein 1
M. anguillicaudatus	ENSDART00000074325	K19326	dual specificity MAP kinase phosphatase [EC:3.1.3.16 3.1.3.48]
M. anguillicaudatus	ENSDART00000169977	K19306	protein transport protein SEC20
M. anguillicaudatus	ENSDART00000066621	K19326	hemicentin
M. anguillicaudatus	ENSDART00000093155	K14863	heparanase 1 [EC:3.2.1.166]
M. anguillicaudatus	ENSDART00000038157	K07554	nicotinate phosphoribosyltransferase [EC:6.3.4.21]
M. anguillicaudatus	ENSDART00000053797	K02263	solute carrier family 3, member 2
M. anguillicaudatus	ENSDART00000123191	K01273	ubiquitin-conjugating enzyme E2 T [EC:2.3.2.23]
M. anguillicaudatus	ENSDART00000122240	K01273	ETS translocation variant 6
M. anguillicaudatus	ENSDART00000170781	K19306	pyridoxal phosphate phosphatase PHOSPHO2 [EC:3.1.3.74]
M. anguillicaudatus	ENSDART00000047055	K07554	tripartite motif-containing protein 55
M. anguillicaudatus	ENSDART00000007204	K07554	ATP-dependent RNA helicase DDX49
M. anguillicaudatus	ENSDART00000157021	K09193	nuclear pore complex protein Nup160
M. anguillicaudatus	ENSDART00000049147	K07554	mitochondrial ribonuclease P protein 1 [EC:2.1.1.-]
M. anguillicaudatus	ENSDART00000158517	K09193	pyruvate dehydrogenase phosphatase regulatory subunit
M. anguillicaudatus	ENSDART00000040900	K07554	apoptosis regulator BAX
M. anguillicaudatus	ENSDART00000077235	K14863	beta-1,4-mannosyltransferase [EC:2.4.1.142]
M. anguillicaudatus	ENSDART00000151506	K09193	MADS-box transcription enhancer factor 2C
M. anguillicaudatus	ENSDART00000088026	K14863	protein arginine N-methyltransferase 5 [EC:2.1.1.125]
M. anguillicaudatus	ENSDART00000108814	K01273	nuclear receptor-interacting protein 2
M. anguillicaudatus	ENSDART00000051566	K07554	protein phosphatase inhibitor 2
M. anguillicaudatus	ENSDART00000165367	K06711	histone arginine demethylase JMJD6 [EC:1.14.11.-]
M. anguillicaudatus	ENSDART00000080925	K14863	inositol monophosphatase 3 [EC:3.1.3.25 3.1.3.7]
M. anguillicaudatus	ENSDART00000076835	K14863	large subunit ribosomal protein L1
Notes: * we used the Ensemble transcript number of zebrafish as representative in this study.

## Sheet: Table S4
Table S4. The fast evolving genes in three Misgurnus lineages
Species	Model1	Model0	LRT	P value	FDR	Background	Foreground	Fold change	Gene ID*
M. anguillicaudatus	-1072.59	-1080.86	16.5499	4.73875e-05	7.52235e-05	0.04525	0.18393	4.06475	ENSDART00000088270
M. anguillicaudatus	-594.734	-602.397	15.3249	9.05164e-05	0.000136678	0.04285	0.30242	7.05764	ENSDART00000113930
M. anguillicaudatus	-1241.59	-1252.97	22.7682	1.82761e-06	3.78874e-06	0.03388	0.22371	6.60301	ENSDART00000098421
M. anguillicaudatus	-1044.43	-1055.22	21.5895	3.37702e-06	6.58954e-06	0.06814	0.19983	2.93264	ENSDART00000134292
M. anguillicaudatus	-844.852	-859.865	30.0253	4.26448e-08	1.25448e-07	0.04664	0.17315	3.71248	ENSDART00000163664
M. anguillicaudatus	-1897.47	-1917.4	39.86	2.72831e-10	1.27696e-09	0.07391	0.15921	2.15411	ENSDART00000022634
M. anguillicaudatus	-1488.1	-1505.61	35.0194	3.26444e-09	1.25244e-08	0.09042	0.81512	9.01482	ENSDART00000157501
M. anguillicaudatus	-523.44	-525.364	3.84849	0.0497909	0.0536089	0.23174	1.61637	6.97493	ENSDART00000052029
M. anguillicaudatus	-1917.94	-1927.31	18.7441	1.49483e-05	2.5837e-05	0.22578	0.53372	2.36389	ENSDART00000105813
M. anguillicaudatus	-2363.76	-2367.35	7.17764	0.00738177	0.00857848	0.43491	0.99955	2.29829	ENSDART00000171179
M. anguillicaudatus	-938.342	-943.113	9.5428	0.00200735	0.00249682	0.10814	0.94006	8.69299	ENSDART00000087065
M. anguillicaudatus	-975.9	-987.485	23.1706	1.4825e-06	3.1698e-06	0.03559	0.2016	5.66451	ENSDART00000113342
M. anguillicaudatus	-640.038	-644.672	9.26744	0.00233264	0.00288038	0.10758	0.31932	2.96821	ENSDART00000031547
M. anguillicaudatus	-1931.15	-1938	13.7128	0.000212993	0.000303766	0.15169	0.33878	2.23337	ENSDART00000098914
M. anguillicaudatus	-1606.21	-1616.7	20.9738	4.65618e-06	8.90691e-06	0.08284	0.37562	4.53428	ENSDART00000104768
M. anguillicaudatus	-852.31	-859.406	14.1912	0.000165138	0.00023902	0.05081	0.21426	4.21689	ENSDART00000057611
M. anguillicaudatus	-2048.89	-2054.66	11.543	0.000680043	0.000908949	0.167	0.93524	5.60024	ENSDART00000168623
M. anguillicaudatus	-885.396	-893.686	16.5809	4.66178e-05	7.41746e-05	0.13392	0.27788	2.07497	ENSDART00000112156
M. anguillicaudatus	-967.082	-975.243	16.3225	5.34267e-05	8.37367e-05	0.10945	0.27957	2.55432	ENSDART00000085090
M. anguillicaudatus	-1095.3	-1106.05	21.5109	3.51827e-06	6.84555e-06	0.04407	0.09973	2.26299	ENSDART00000139825
M. anguillicaudatus	-503.86	-507.986	8.25201	0.00407069	0.00485489	0.12582	0.44468	3.53426	ENSDART00000124997
M. anguillicaudatus	-850.551	-860.003	18.9041	1.37455e-05	2.40326e-05	0.03839	0.23291	6.06694	ENSDART00000018686
M. anguillicaudatus	-748.323	-748.844	1.0421	0.307333	0.313549	0.34022	0.85469	2.51217	ENSDART00000105477
M. anguillicaudatus	-989.685	-993.215	7.0607	0.00787931	0.00914108	0.21242	0.67646	3.18454	ENSDART00000158899
M. anguillicaudatus	-928.126	-937.448	18.643	1.57627e-05	2.71413e-05	0.13113	0.2663	2.03081	ENSDART00000005895
M. anguillicaudatus	-1139.93	-1154.62	29.379	5.95205e-08	1.6784e-07	0.02409	0.48056	19.9485	ENSDART00000054848
M. anguillicaudatus	-913.025	-924.607	23.1644	1.48727e-06	3.17502e-06	0.03016	0.41366	13.7155	ENSDART00000006923
M. anguillicaudatus	-1181.3	-1194.02	25.4301	4.58705e-07	1.07938e-06	0.06502	0.51892	7.98093	ENSDART00000057957
M. anguillicaudatus	-554.909	-558.189	6.56018	0.0104286	0.0118959	0.2111	0.96498	4.5712	ENSDART00000109464
M. anguillicaudatus	-1876.24	-1897.23	41.9859	9.19335e-11	4.76097e-10	0.08381	0.18515	2.20916	ENSDART00000056169
M. anguillicaudatus	-1932.11	-1944.34	24.471	7.54373e-07	1.71815e-06	0.15652	0.36013	2.30086	ENSDART00000121769
M. anguillicaudatus	-783.893	-795.394	23.0003	1.61976e-06	3.4045e-06	0.04115	0.16737	4.06731	ENSDART00000163066
M. anguillicaudatus	-1304.78	-1327.84	46.131	1.10604e-11	7.07242e-11	0.03734	0.07567	2.02651	ENSDART00000125190
M. anguillicaudatus	-1155.03	-1163.22	16.3828	5.17531e-05	8.12071e-05	0.13604	0.36937	2.71516	ENSDART00000039386
M. anguillicaudatus	-1375.18	-1389.06	27.7606	1.37294e-07	3.57542e-07	0.11602	0.24982	2.15325	ENSDART00000085298
M. anguillicaudatus	-732.262	-740.497	16.471	4.93988e-05	7.80524e-05	0.13037	1.36135	10.4422	ENSDART00000063817
M. anguillicaudatus	-926.034	-937.03	21.9915	2.7386e-06	5.46917e-06	0.03226	0.37438	11.6051	ENSDART00000002384
M. anguillicaudatus	-873.85	-883.735	19.769	8.73892e-06	1.58067e-05	0.04921	0.46063	9.3605	ENSDART00000005733
M. anguillicaudatus	-894.528	-906.651	24.246	8.47818e-07	1.9118e-06	0.04755	0.55577	11.6881	ENSDART00000159198
M. anguillicaudatus	-722.544	-732.843	20.5986	5.66362e-06	1.06988e-05	0.03666	0.19029	5.19067	ENSDART00000036153
M. anguillicaudatus	-1171.37	-1180.41	18.072	2.12702e-05	3.59429e-05	0.12338	0.34593	2.80378	ENSDART00000009889
M. anguillicaudatus	-822.769	-834.321	23.1034	1.53516e-06	3.25683e-06	0.04901	0.23506	4.79616	ENSDART00000112746
M. anguillicaudatus	-429.443	-433.915	8.94525	0.00278192	0.00340736	0.06424	0.91208	14.198	ENSDART00000110297
M. anguillicaudatus	-263.068	-269.896	13.6557	0.000219574	0.000312497	0.04519	1.96741	43.5364	ENSDART00000130696
M. anguillicaudatus	-2273.11	-2288.78	31.3446	2.16055e-08	6.82754e-08	0.10949	0.24481	2.23591	ENSDART00000168314
M. anguillicaudatus	-1480.62	-1505.62	50.0126	1.5276e-12	1.14318e-11	0.06397	0.13256	2.07222	ENSDART00000124800
M. anguillicaudatus	-2462.28	-2474.76	24.9707	5.8209e-07	1.3392e-06	0.12028	0.42548	3.53741	ENSDART00000022768
M. anguillicaudatus	-2523.47	-2550.45	53.9417	2.06528e-13	1.75807e-12	0.04554	0.11918	2.61704	ENSDART00000031458
M. anguillicaudatus	-1542.38	-1574.71	64.6709	8.85141e-16	1.21684e-14	0.02284	0.07996	3.50088	ENSDART00000012234
M. anguillicaudatus	-2349.51	-2365.27	31.5086	1.98554e-08	6.37808e-08	0.15219	0.35146	2.30935	ENSDART00000079945
M. anguillicaudatus	-1803.59	-1807.01	6.84756	0.00887625	0.010228	0.43419	1.4866	3.42385	ENSDART00000090689
M. anguillicaudatus	-313.912	-314.887	1.95058	0.162524	0.168976	0.30934	0.92299	2.98374	ENSDART00000172699
M. anguillicaudatus	-1371.37	-1393.92	45.1001	1.87218e-11	1.13329e-10	0.03379	0.21638	6.40367	ENSDART00000012478
M. anguillicaudatus	-1562.73	-1565.35	5.23549	0.0221306	0.0245056	0.34379	1.00516	2.92376	ENSDART00000123590
M. anguillicaudatus	-452.174	-458.113	11.8772	0.00056826	0.00076859	0.05715	0.99574	17.4233	ENSDART00000065336
M. anguillicaudatus	-619.372	-622.647	6.54973	0.01049	0.011956	0.18101	0.37543	2.07408	ENSDART00000108762
M. anguillicaudatus	-707.683	-715.765	16.1649	5.80597e-05	9.03741e-05	0.11535	1.30436	11.3078	ENSDART00000130541
M. anguillicaudatus	-322.633	-324.57	3.87322	0.0490623	0.0528661	0.10423	0.42589	4.08606	ENSDART00000065239
M. anguillicaudatus	-1078.43	-1087.28	17.6955	2.59243e-05	4.30072e-05	0.11192	0.31021	2.77171	ENSDART00000109668
M. anguillicaudatus	-951.356	-952.253	1.79486	0.180335	0.186214	0.68225	2.63333	3.85977	ENSDART00000064012
M. anguillicaudatus	-392.306	-394.216	3.81935	0.050664	0.0544628	0.13598	0.41709	3.06729	ENSDART00000055186
M. anguillicaudatus	-1474.76	-1489.82	30.1121	4.07779e-08	1.2095e-07	0.07525	0.51708	6.8715	ENSDART00000136108
M. anguillicaudatus	-1535.41	-1546.28	21.7385	3.12463e-06	6.14382e-06	0.0695	0.22808	3.28173	ENSDART00000015554
M. anguillicaudatus	-1676.22	-1699.23	46.023	1.16872e-11	7.4383e-11	0.05409	0.3454	6.38565	ENSDART00000059017
M. anguillicaudatus	-1002.81	-1019.39	33.1466	8.54652e-09	2.98471e-08	0.04435	2.09435	47.2232	ENSDART00000075659
M. anguillicaudatus	-472.76	-479.02	12.5197	0.000402684	0.000557941	0.0583	0.17663	3.02967	ENSDART00000124135
M. anguillicaudatus	-602.952	-611.337	16.7701	4.21929e-05	6.74492e-05	0.09732	0.63203	6.49435	ENSDART00000123487
M. anguillicaudatus	-2315.73	-2348.22	64.9913	7.52289e-16	1.07854e-14	0.05418	0.19349	3.57124	ENSDART00000152705
M. anguillicaudatus	-938.27	-947.087	17.6351	2.67597e-05	4.42314e-05	0.07013	0.16148	2.30258	ENSDART00000104035
M. anguillicaudatus	-1114.02	-1119.14	10.2465	0.00136942	0.00173664	0.1426	0.54726	3.83773	ENSDART00000049170
M. anguillicaudatus	-1130.18	-1146.99	33.6155	6.71562e-09	2.41337e-08	0.02303	0.39877	17.3152	ENSDART00000044115
M. anguillicaudatus	-695.737	-696.757	2.04099	0.15311	0.159675	0.18501	0.73215	3.95735	ENSDART00000108935
M. anguillicaudatus	-851.514	-856.666	10.3036	0.00132774	0.00168692	0.06698	0.1751	2.61421	ENSDART00000123498
M. anguillicaudatus	-1023.36	-1031.06	15.4076	8.66379e-05	0.000131404	0.12317	0.33905	2.7527	ENSDART00000003346
M. anguillicaudatus	-912.916	-917.555	9.27799	0.00231924	0.00286643	0.15523	0.41636	2.68221	ENSDART00000015632
M. anguillicaudatus	-673.24	-685.126	23.7721	1.08441e-06	2.38605e-06	0.0278	0.10471	3.76655	ENSDART00000066393
M. anguillicaudatus	-3481.93	-3514.77	65.6732	5.32237e-16	7.87942e-15	0.0922	0.26625	2.88774	ENSDART00000134052
M. anguillicaudatus	-511.903	-516.449	9.09297	0.00256594	0.00315987	0.11415	0.28407	2.48857	ENSDART00000053546
M. anguillicaudatus	-270.213	-271.158	1.88975	0.16923	0.175545	0.3091	1.06887	3.45801	ENSDART00000169487
M. anguillicaudatus	-1172.23	-1175.52	6.57024	0.0103698	0.0118388	0.27722	1.12953	4.07449	ENSDART00000132109
M. anguillicaudatus	-694.271	-704.528	20.5142	5.91892e-06	1.10888e-05	0.13158	0.4215	3.20337	ENSDART00000164797
M. anguillicaudatus	-1372.36	-1395.73	46.7378	8.11472e-12	5.36517e-11	0.02859	0.17931	6.27177	ENSDART00000091532
M. anguillicaudatus	-1095.85	-1112.74	33.7794	6.17286e-09	2.254e-08	0.02688	0.08973	3.33817	ENSDART00000093232
M. anguillicaudatus	-1808.78	-1830.72	43.8756	3.49929e-11	1.96944e-10	0.08114	0.18455	2.27446	ENSDART00000137364
M. anguillicaudatus	-861.882	-866.563	9.36225	0.002215	0.00274582	0.10772	0.43451	4.0337	ENSDART00000168759
M. anguillicaudatus	-1218.37	-1249.88	63.0152	2.05116e-15	2.61092e-14	0.01413	0.069	4.88323	ENSDART00000067537
M. anguillicaudatus	-839.826	-848.087	16.5211	4.81118e-05	7.62844e-05	0.07698	0.39585	5.14224	ENSDART00000046781
M. anguillicaudatus	-1409.39	-1417.54	16.3035	5.39647e-05	8.44827e-05	0.12851	0.62365	4.85293	ENSDART00000168336
M. anguillicaudatus	-1450.5	-1466.67	32.3396	1.29446e-08	4.30013e-08	0.05878	0.15495	2.6361	ENSDART00000078140
M. anguillicaudatus	-2833.32	-2869.49	72.3368	1.81428e-17	3.53007e-16	0.05067	0.11914	2.35129	ENSDART00000089242
M. anguillicaudatus	-1565.71	-1576.36	21.3071	3.91276e-06	7.55912e-06	0.09669	0.24943	2.57969	ENSDART00000016271
M. anguillicaudatus	-779.936	-789.725	19.579	9.65234e-06	1.7298e-05	0.12441	0.2572	2.06736	ENSDART00000079855
M. anguillicaudatus	-2261.57	-2288.95	54.7608	1.36132e-13	1.18412e-12	0.01516	0.19653	12.9637	ENSDART00000121460
M. anguillicaudatus	-93.718	-93.8534	0.270764	0.60282	0.605041	0.46692	5.19322	11.1223	ENSDART00000085388
M. anguillicaudatus	-1604.44	-1624.59	40.294	2.18478e-10	1.04409e-09	0.05046	0.55425	10.9839	ENSDART00000003482
M. anguillicaudatus	-961.319	-972.18	21.7217	3.15203e-06	6.17707e-06	0.03542	0.18177	5.13185	ENSDART00000023515
M. anguillicaudatus	-1416.81	-1439.08	44.542	2.4896e-11	1.44907e-10	0.03965	0.12262	3.09256	ENSDART00000055504
M. anguillicaudatus	-2016.85	-2038.37	43.0478	5.34181e-11	2.86439e-10	0.07805	0.21613	2.76912	ENSDART00000074602
M. anguillicaudatus	-1677.28	-1699.94	45.3259	1.66827e-11	1.03281e-10	0.05795	0.21674	3.74012	ENSDART00000168636
M. anguillicaudatus	-3574.45	-3635.68	122.464	1.82678e-28	1.65872e-26	0.04576	0.10757	2.35074	ENSDART00000087438
M. anguillicaudatus	-4733.56	-4782.23	97.3331	5.85912e-23	2.41822e-21	0.11787	0.27699	2.34996	ENSDART00000023684
M. anguillicaudatus	-805.469	-808.975	7.01258	0.00809388	0.00937403	0.23275	1.08534	4.66311	ENSDART00000127610
M. anguillicaudatus	-2810.34	-2852.91	85.1273	2.79765e-20	8.46755e-19	0.05183	0.12472	2.40633	ENSDART00000143300
M. anguillicaudatus	-686.17	-701.833	31.3266	2.1807e-08	6.87526e-08	0.02619	0.22009	8.40359	ENSDART00000109055
M. anguillicaudatus	-917.927	-925.775	15.6957	7.43947e-05	0.000113594	0.09957	0.34697	3.48468	ENSDART00000112019
M. anguillicaudatus	-1267.32	-1273.64	12.6424	0.000377103	0.000524632	0.11441	0.52853	4.61961	ENSDART00000104317
M. anguillicaudatus	-1049.88	-1057.1	14.4384	0.00014482	0.000212548	0.12564	0.72577	5.77658	ENSDART00000112555
M. anguillicaudatus	-1587.15	-1600.1	25.8989	3.59765e-07	8.71886e-07	0.09091	0.19452	2.1397	ENSDART00000092884
M. anguillicaudatus	-3230.57	-3250.85	40.5592	1.90745e-10	9.24536e-10	0.13696	0.46708	3.41034	ENSDART00000168590
M. anguillicaudatus	-980.824	-981.562	1.4766	0.224307	0.23057	0.69106	1.63004	2.35875	ENSDART00000166999
M. anguillicaudatus	-2073.17	-2092.98	39.6249	3.07735e-10	1.4305e-09	0.09821	0.32587	3.31809	ENSDART00000057880
M. anguillicaudatus	-912.718	-922.909	20.3817	6.3432e-06	1.17704e-05	0.0417	0.22568	5.41199	ENSDART00000134450
M. anguillicaudatus	-1475.2	-1488.83	27.2534	1.78464e-07	4.53485e-07	0.03096	0.30921	9.9874	ENSDART00000042259
M. anguillicaudatus	-758.622	-764.677	12.1102	0.000501458	0.000684355	0.12616	0.52321	4.14719	ENSDART00000157572
M. anguillicaudatus	-1020.31	-1032.5	24.3973	7.83799e-07	1.77626e-06	0.1533	0.36377	2.37293	ENSDART00000022605
M. anguillicaudatus	-1311.58	-1328.4	33.6379	6.63863e-09	2.39201e-08	0.02729	0.09758	3.57567	ENSDART00000012053
M. anguillicaudatus	-935.794	-936.971	2.35366	0.12499	0.131253	0.34898	1.74277	4.9939	ENSDART00000047569
M. anguillicaudatus	-2027.44	-2028.47	2.06685	0.150532	0.157227	1.24507	3.34884	2.68968	ENSDART00000082368
M. anguillicaudatus	-1561.57	-1565.48	7.81295	0.00518732	0.00610642	0.219	0.59453	2.71475	ENSDART00000074070
M. anguillicaudatus	-1061.05	-1064.49	6.88296	0.00870213	0.0100358	0.33732	1.01851	3.01942	ENSDART00000017569
M. anguillicaudatus	-964.585	-966.836	4.5014	0.0338671	0.0369311	0.31091	0.81221	2.61236	ENSDART00000146776
M. anguillicaudatus	-888.094	-903.72	31.2515	2.26675e-08	7.09727e-08	0.03308	0.09981	3.01723	ENSDART00000087036
M. anguillicaudatus	-1128.82	-1140.83	24.0289	9.48985e-07	2.11541e-06	0.09059	0.19568	2.16006	ENSDART00000062858
M. anguillicaudatus	-634.614	-638.113	6.99632	0.00816775	0.00945156	0.17	0.35	2.05882	ENSDART00000085719
M. anguillicaudatus	-1090.81	-1105.44	29.2633	6.31824e-08	1.76703e-07	0.04238	0.30236	7.1345	ENSDART00000051712
M. anguillicaudatus	-2509.33	-2550.18	81.6972	1.58615e-19	4.00062e-18	0.01146	0.07317	6.38482	ENSDART00000145241
M. anguillicaudatus	-782.307	-792.926	21.2387	4.05493e-06	7.81162e-06	0.0375	0.58968	15.7248	ENSDART00000019898
M. anguillicaudatus	-1156.18	-1178.21	44.0532	3.19564e-11	1.81835e-10	0.04356	0.11074	2.54224	ENSDART00000104838
M. anguillicaudatus	-813.27	-824.318	22.096	2.59355e-06	5.1871e-06	0.03241	0.17616	5.43536	ENSDART00000047468
M. anguillicaudatus	-1241.9	-1253.61	23.4193	1.30262e-06	2.82511e-06	0.14467	0.44407	3.06954	ENSDART00000097217
M. anguillicaudatus	-1671.18	-1688.95	35.5262	2.51647e-09	9.82072e-09	0.11058	0.27639	2.49946	ENSDART00000113829
M. anguillicaudatus	-1304.49	-1324.43	39.8844	2.6945e-10	1.26549e-09	0.03969	0.13544	3.41245	ENSDART00000144149
M. anguillicaudatus	-1972.34	-1991.31	37.95	7.25814e-10	3.13828e-09	0.06512	0.17928	2.75307	ENSDART00000020786
M. anguillicaudatus	-1648.69	-1677.06	56.7433	4.96589e-14	4.56996e-13	0.01215	0.09831	8.09136	ENSDART00000105387
M. anguillicaudatus	-1093.3	-1108.12	29.6254	5.24131e-08	1.50288e-07	0.04962	0.2891	5.82628	ENSDART00000159627
M. anguillicaudatus	-1344.74	-1364.84	40.1947	2.29876e-10	1.09091e-09	0.02016	0.27671	13.7257	ENSDART00000048423
M. anguillicaudatus	-772.528	-781.667	18.2772	1.90978e-05	3.24329e-05	0.09353	0.19672	2.10328	ENSDART00000100706
M. anguillicaudatus	-2108.37	-2123.53	30.3251	3.65358e-08	1.09607e-07	0.09177	0.2633	2.86913	ENSDART00000041787
M. anguillicaudatus	-804.953	-816.874	23.8422	1.04567e-06	2.31578e-06	0.07534	0.18619	2.47133	ENSDART00000079292
M. anguillicaudatus	-2235.33	-2261.09	51.5236	7.07417e-13	5.66766e-12	0.07713	0.15706	2.0363	ENSDART00000018235
M. anguillicaudatus	-1442.14	-1447.9	11.5076	0.000693122	0.000924615	0.13079	0.97447	7.45065	ENSDART00000137153
M. anguillicaudatus	-1185.02	-1197.66	25.2681	4.98893e-07	1.16551e-06	0.02371	0.07678	3.2383	ENSDART00000143757
M. anguillicaudatus	-1468.76	-1476.73	15.926	6.58676e-05	0.000102061	0.13416	1.66392	12.4025	ENSDART00000077936
M. anguillicaudatus	-2933.74	-2963.55	59.6291	1.14529e-14	1.19991e-13	0.06665	0.25136	3.77134	ENSDART00000013605
M. anguillicaudatus	-932.591	-942.797	20.4109	6.24735e-06	1.16083e-05	0.0544	0.57358	10.5438	ENSDART00000073745
M. anguillicaudatus	-678.309	-687.013	17.408	3.01559e-05	4.93065e-05	0.04283	0.10006	2.33621	ENSDART00000110276
M. anguillicaudatus	-2190.14	-2239.75	99.2273	2.25127e-23	9.58197e-22	0.0116	0.02426	2.09138	ENSDART00000091159
M. anguillicaudatus	-3044.97	-3060.69	31.4444	2.05231e-08	6.54624e-08	0.20708	0.46443	2.24276	ENSDART00000046003
M. anguillicaudatus	-1252.19	-1263.81	23.2455	1.42581e-06	3.06786e-06	0.15232	0.35473	2.32885	ENSDART00000045615
M. anguillicaudatus	-2038.88	-2062.78	47.8054	4.70702e-12	3.22159e-11	0.08319	0.21495	2.58384	ENSDART00000126978
M. anguillicaudatus	-1208.31	-1217.6	18.5893	1.62126e-05	2.78456e-05	0.03193	1.31211	41.0933	ENSDART00000062874
M. anguillicaudatus	-1337.74	-1363.71	51.9277	5.75836e-13	4.64076e-12	0.02373	0.06933	2.92162	ENSDART00000139946
M. anguillicaudatus	-2149.36	-2152.68	6.63534	0.00999751	0.0114329	0.44421	1.88017	4.23262	ENSDART00000156734
M. anguillicaudatus	-1267.67	-1270.6	5.85232	0.0155565	0.01741	0.28448	0.57984	2.03825	ENSDART00000167416
M. anguillicaudatus	-1092.33	-1113.16	41.654	1.08945e-10	5.49567e-10	0.02472	0.24678	9.98301	ENSDART00000160522
M. anguillicaudatus	-1481.29	-1501.78	40.9704	1.5455e-10	7.66851e-10	0.06415	0.32568	5.07685	ENSDART00000021192
M. anguillicaudatus	-940.889	-949.172	16.5652	4.7005e-05	7.47034e-05	0.1402	0.35997	2.56755	ENSDART00000015393
M. anguillicaudatus	-1391.07	-1414.82	47.4901	5.52814e-12	3.74593e-11	0.01503	0.04167	2.77246	ENSDART00000159408
M. anguillicaudatus	-2069.29	-2074.18	9.7645	0.00177914	0.00222265	0.23233	1.14683	4.93621	ENSDART00000126744
M. anguillicaudatus	-900.162	-909.593	18.8623	1.40505e-05	2.44092e-05	0.11816	0.4059	3.43517	ENSDART00000066583
M. anguillicaudatus	-1975.57	-2021.91	92.675	6.16285e-22	2.2089e-20	0.01023	0.03638	3.55621	ENSDART00000121998
M. anguillicaudatus	-1422.79	-1444.52	43.4511	4.34678e-11	2.38722e-10	0.0178	0.32517	18.268	ENSDART00000074172
M. anguillicaudatus	-1169.21	-1182.46	26.4973	2.63911e-07	6.52354e-07	0.04987	0.49988	10.0237	ENSDART00000032459
M. anguillicaudatus	-1309.75	-1311.26	3.01802	0.0823438	0.0871424	0.47356	1.05337	2.22436	ENSDART00000153307
M. anguillicaudatus	-2288.81	-2309.58	41.5395	1.15512e-10	5.78409e-10	0.09737	0.44827	4.60378	ENSDART00000131694
M. anguillicaudatus	-1100.32	-1116.08	31.5172	1.97681e-08	6.36505e-08	0.02796	0.13433	4.80436	ENSDART00000027313
M. anguillicaudatus	-898.997	-908.2	18.4046	1.78624e-05	3.05252e-05	0.06432	0.34813	5.41247	ENSDART00000056657
M. anguillicaudatus	-1523.73	-1529.36	11.2489	0.000796689	0.00105349	0.21497	0.64718	3.01056	ENSDART00000124440
M. anguillicaudatus	-1947.85	-1968.31	40.9185	1.58714e-10	7.80392e-10	0.10183	0.23162	2.27458	ENSDART00000089516
M. anguillicaudatus	-917.241	-926.903	19.3244	1.10286e-05	1.96096e-05	0.1138	0.31464	2.76485	ENSDART00000143537
M. anguillicaudatus	-1905.21	-1930.75	51.0941	8.80405e-13	6.93128e-12	0.02851	0.21957	7.70151	ENSDART00000023676
M. anguillicaudatus	-1135.67	-1145.9	20.4568	6.09914e-06	1.13795e-05	0.06895	0.20618	2.99028	ENSDART00000054057
M. anguillicaudatus	-720.947	-729.544	17.1939	3.37525e-05	5.45973e-05	0.03962	0.40569	10.2395	ENSDART00000129035
M. anguillicaudatus	-1030.39	-1043.22	25.66	4.07182e-07	9.71247e-07	0.10779	0.22783	2.11365	ENSDART00000066621
M. anguillicaudatus	-2550.65	-2566.37	31.4383	2.05883e-08	6.54862e-08	0.13128	0.466	3.54966	ENSDART00000093155
M. anguillicaudatus	-1308.39	-1326.63	36.4767	1.54501e-09	6.37668e-09	0.04722	0.10587	2.24206	ENSDART00000078277
M. anguillicaudatus	-1187.04	-1209.39	44.6996	2.297e-11	1.35434e-10	0.01698	0.03544	2.08716	ENSDART00000036075
M. anguillicaudatus	-1079.6	-1086.64	14.074	0.000175759	0.000253316	0.0519	0.36051	6.94624	ENSDART00000054410
M. anguillicaudatus	-1085.82	-1096.29	20.9404	4.73798e-06	9.05067e-06	0.10606	0.38867	3.66462	ENSDART00000122240
M. anguillicaudatus	-1466.42	-1480.17	27.4995	1.57136e-07	4.03283e-07	0.0718	0.1493	2.07939	ENSDART00000037501
M. anguillicaudatus	-1111.85	-1117.29	10.883	0.000970501	0.00126249	0.20191	0.50156	2.48408	ENSDART00000170781
M. anguillicaudatus	-668.771	-674.146	10.7485	0.00104362	0.00134859	0.10392	1.81013	17.4185	ENSDART00000113764
M. anguillicaudatus	-1446.93	-1450.77	7.67519	0.00559852	0.00655648	0.12165	0.92648	7.61595	ENSDART00000046766
M. anguillicaudatus	-816.833	-833.577	33.4876	7.17197e-09	2.55713e-08	0.01775	1.19015	67.0507	ENSDART00000079343
M. anguillicaudatus	-1233.18	-1247.17	27.9819	1.22453e-07	3.24477e-07	0.04002	0.11806	2.95002	ENSDART00000043812
M. anguillicaudatus	-353.871	-365.724	23.7057	1.12247e-06	2.45394e-06	0.01877	0.16918	9.01332	ENSDART00000156490
M. anguillicaudatus	-1033.87	-1044.58	21.4094	3.70943e-06	7.19693e-06	0.08631	0.21482	2.48894	ENSDART00000137156
M. anguillicaudatus	-286.477	-286.87	0.786322	0.375215	0.380523	0.32675	0.65455	2.00321	ENSDART00000163668
M. anguillicaudatus	-1152.97	-1160.27	14.603	0.000132704	0.000195821	0.13588	0.27843	2.04909	ENSDART00000166187
M. anguillicaudatus	-1469.35	-1486.27	33.8578	5.92904e-09	2.18039e-08	0.0676	0.23715	3.50814	ENSDART00000129978
M. anguillicaudatus	-1368.05	-1384.67	33.2466	8.11801e-09	2.86444e-08	0.02695	0.06545	2.42857	ENSDART00000155698
M. anguillicaudatus	-2164.45	-2196.23	63.5754	1.54345e-15	2.04095e-14	0.07182	0.17399	2.42258	ENSDART00000077235
M. anguillicaudatus	-1201.11	-1207.54	12.8631	0.000335122	0.000469102	0.13988	0.33356	2.38462	ENSDART00000151506
M. anguillicaudatus	-671.891	-677.565	11.348	0.000755306	0.00100124	0.05372	0.36589	6.81106	ENSDART00000075028
M. anguillicaudatus	-1413.16	-1444.11	61.8935	3.62545e-15	4.29379e-14	0.01957	0.05081	2.59632	ENSDART00000039438
M. anguillicaudatus	-2835.17	-2880.47	90.6159	1.74455e-21	5.94019e-20	0.01927	0.09156	4.75143	ENSDART00000088026
M. anguillicaudatus	-1005.59	-1012.8	14.4201	0.00014623	0.000214156	0.08426	0.38522	4.5718	ENSDART00000100867
M. anguillicaudatus	-706.642	-714.315	15.3474	8.94426e-05	0.000135206	0.04806	0.23366	4.86184	ENSDART00000164623
M. anguillicaudatus	-361.637	-367.71	12.1442	0.000492402	0.000674022	0.04251	0.11258	2.64832	ENSDART00000112959
M. anguillicaudatus	-704.374	-710.833	12.9193	0.000325219	0.000455708	0.06946	0.14045	2.02203	ENSDART00000017230
M. anguillicaudatus	-720.32	-723.7	6.76031	0.00932074	0.0107021	0.19793	0.74319	3.75481	ENSDART00000051566
M. anguillicaudatus	-1034.96	-1042.38	14.8314	0.000117559	0.000174798	0.1466	0.78923	5.38356	ENSDART00000165367
M. anguillicaudatus	-1652.8	-1654.62	3.64869	0.0561132	0.0600363	0.67513	4.04974	5.99846	ENSDART00000080925
M. anguillicaudatus	-1141.67	-1155.8	28.2655	1.05764e-07	2.84685e-07	0.02967	0.26616	8.97068	ENSDART00000158489
M. anguillicaudatus	-1238.85	-1238.69	0.307866	0.578993	0.581984	0.02938	0.17937	6.10517	ENSDART00000093074
M. bipartitus	-1697.62	-1719.93	44.628	2.38264e-11	1.38092e-10	0.025515	0.059463	2.33051	ENSDART00000063738
M. bipartitus	-970.157	-977.768	15.2221	9.55766e-05	0.000144159	0.104164	0.817276	7.84605	ENSDART00000078559
M. bipartitus	-684.476	-688.26	7.56776	0.00594217	0.00697091	0.120644	0.379544	3.14598	ENSDART00000054237
M. bipartitus	-875.302	-885.887	21.1686	4.20596e-06	8.10257e-06	0.078708	0.366312	4.65406	ENSDART00000157886
M. bipartitus	-1006.11	-1008.11	4.00209	0.0454439	0.0491227	0.482558	3.56946	7.39695	ENSDART00000123096
M. bipartitus	-1481.71	-1485.98	8.54801	0.00345899	0.00417655	0.211999	0.622599	2.9368	ENSDART00000079716
M. bipartitus	-2487.46	-2524.85	74.7875	5.24214e-18	1.06564e-16	0.048789	0.163345	3.34799	ENSDART00000086040
M. bipartitus	-1238.55	-1254.96	32.8101	1.01617e-08	3.46873e-08	0.057944	0.136967	2.36378	ENSDART00000075584
M. bipartitus	-1897.42	-1917.4	39.972	2.57624e-10	1.19756e-09	0.084311	0.243516	2.88831	ENSDART00000022634
M. bipartitus	-523.17	-525.364	4.38831	0.0361861	0.0395867	0.128076	0.385525	3.01013	ENSDART00000052029
M. bipartitus	-639.797	-643.768	7.94084	0.00483313	0.00573908	0.122991	0.3767	3.06283	ENSDART00000087202
M. bipartitus	-2760.9	-2782.82	43.8485	3.54798e-11	1.99684e-10	0.098002	0.261326	2.66654	ENSDART00000128224
M. bipartitus	-2685.99	-2714.45	56.9182	4.54326e-14	4.2383e-13	0.030511	0.121568	3.9844	ENSDART00000077814
M. bipartitus	-1073.3	-1097.96	49.3243	2.16961e-12	1.5232e-11	0.036066	0.129158	3.58116	ENSDART00000138527
M. bipartitus	-1508.16	-1510.6	4.86422	0.0274193	0.0302144	0.375107	0.865509	2.30737	ENSDART00000169624
M. bipartitus	-1753	-1758.93	11.8623	0.000572812	0.000767884	0.222172	0.620604	2.79335	ENSDART00000062986
M. bipartitus	-2585.88	-2619.03	66.3006	3.87141e-16	5.99189e-15	0.026847	0.127881	4.76333	ENSDART00000065325
M. bipartitus	-985.877	-992.243	12.7306	0.00035972	0.000496727	0.069857	0.242235	3.46758	ENSDART00000171872
M. bipartitus	-1498.28	-1514.05	31.5365	1.95727e-08	6.28727e-08	0.130913	0.389784	2.97743	ENSDART00000006881
M. bipartitus	-1841.92	-1859.41	34.9699	3.34839e-09	1.27388e-08	0.121558	0.425726	3.50225	ENSDART00000030643
M. bipartitus	-1220.23	-1230.01	19.5693	9.70152e-06	1.74036e-05	0.032054	0.363184	11.3304	ENSDART00000039660
M. bipartitus	-812.382	-816.28	7.79592	0.00523642	0.0061749	0.17231	0.954135	5.53732	ENSDART00000112053
M. bipartitus	-1619.72	-1630.14	20.834	5.00861e-06	9.53259e-06	0.156877	0.851061	5.42502	ENSDART00000129259
M. bipartitus	-2160.84	-2181.91	42.1348	8.51935e-11	4.39521e-10	0.086448	0.182606	2.11232	ENSDART00000110868
M. bipartitus	-758.59	-762.17	7.15988	0.0074552	0.00866381	0.135353	0.34489	2.54808	ENSDART00000055160
M. bipartitus	-1053.98	-1063.35	18.743	1.4957e-05	2.59509e-05	0.058828	0.149328	2.53838	ENSDART00000036813
M. bipartitus	-318.808	-326.023	14.4316	0.000145346	0.000211271	0.08755	0.187065	2.13666	ENSDART00000165065
M. bipartitus	-1698.17	-1713.57	30.8021	2.85726e-08	8.72553e-08	0.061309	0.224561	3.66277	ENSDART00000100924
M. bipartitus	-942.566	-958.27	31.4083	2.0909e-08	6.64456e-08	0.022853	0.050834	2.22439	ENSDART00000076103
M. bipartitus	-2195.84	-2222.98	54.285	1.73421e-13	1.50445e-12	0.077788	0.2205	2.83463	ENSDART00000089325
M. bipartitus	-1194.69	-1209.56	29.7277	4.97201e-08	1.42566e-07	0.028082	0.116296	4.1413	ENSDART00000098925
M. bipartitus	-1802.35	-1805.95	7.19063	0.00732851	0.00852385	0.3309	1.08512	3.27929	ENSDART00000131268
M. bipartitus	-815.935	-822.394	12.9185	0.000325359	0.000450803	0.180802	0.612994	3.39042	ENSDART00000064848
M. bipartitus	-1868.26	-1888	39.4875	3.30161e-10	1.49546e-09	0.112079	0.305593	2.72659	ENSDART00000114136
M. bipartitus	-1318.06	-1321.37	6.62167	0.0100745	0.0115404	0.262611	0.620496	2.3628	ENSDART00000140193
M. bipartitus	-518.431	-568.455	100.047	1.48789e-23	6.75502e-22	0.001045	0.096308	92.1608	ENSDART00000057810
M. bipartitus	-831.567	-842.456	21.7772	3.06219e-06	6.07089e-06	0.0756	0.185825	2.458	ENSDART00000161432
M. bipartitus	-1979.24	-1989.67	20.8685	4.91921e-06	9.3837e-06	0.123016	0.308935	2.51134	ENSDART00000078499
M. bipartitus	-1535.99	-1568.75	65.5242	5.7406e-16	8.4072e-15	0.024167	0.059369	2.45661	ENSDART00000063150
M. bipartitus	-1902.58	-1934.99	64.8091	8.25163e-16	1.1707e-14	0.015817	0.066919	4.23083	ENSDART00000012903
M. bipartitus	-969.131	-978.114	17.9646	2.2505e-05	3.76096e-05	0.047596	0.099847	2.0978	ENSDART00000064066
M. bipartitus	-1739.91	-1753.11	26.3973	2.77932e-07	6.85767e-07	0.056054	0.1231	2.1961	ENSDART00000101489
M. bipartitus	-718.756	-721.096	4.67993	0.030517	0.0335195	0.348277	0.947439	2.72036	ENSDART00000143807
M. bipartitus	-802.887	-807.36	8.94634	0.00278026	0.00339616	0.173533	1.45433	8.38074	ENSDART00000028294
M. bipartitus	-1028.99	-1037.55	17.1126	3.52286e-05	5.69174e-05	0.178366	0.357152	2.00235	ENSDART00000127955
M. bipartitus	-560.093	-571.958	23.7315	1.10755e-06	2.38307e-06	0.054229	0.188344	3.47312	ENSDART00000065772
M. bipartitus	-1784.13	-1788.99	9.70865	0.00183402	0.00228749	0.110197	0.586275	5.32024	ENSDART00000050966
M. bipartitus	-984.206	-1001.09	33.7655	6.21713e-09	2.2109e-08	0.02175	0.195833	9.00382	ENSDART00000078630
M. bipartitus	-1357.92	-1371.67	27.5066	1.56559e-07	4.05387e-07	0.10186	0.245121	2.40645	ENSDART00000166872
M. bipartitus	-1803.41	-1807.01	7.21271	0.0072389	0.00843402	0.399018	1.04679	2.6234	ENSDART00000090689
M. bipartitus	-971.739	-982.903	22.328	2.29827e-06	4.71422e-06	0.028276	0.174468	6.17018	ENSDART00000020168
M. bipartitus	-1370.01	-1381.78	23.5209	1.23562e-06	2.64194e-06	0.110902	0.234811	2.11728	ENSDART00000168983
M. bipartitus	-1068.68	-1072.06	6.7474	0.00938845	0.0107999	0.247638	0.523807	2.11521	ENSDART00000103239
M. bipartitus	-1468	-1475.32	14.6389	0.000130199	0.000191917	0.247975	0.511951	2.06453	ENSDART00000124085
M. bipartitus	-1160.55	-1174.32	27.5539	1.52779e-07	3.96352e-07	0.028852	0.236151	8.18491	ENSDART00000054078
M. bipartitus	-739.981	-743.248	6.53549	0.0105743	0.0121027	0.1395	0.527573	3.78189	ENSDART00000010512
M. bipartitus	-617.385	-622.647	10.5242	0.0011782	0.00152249	0.060165	1.12406	18.683	ENSDART00000108762
M. bipartitus	-1165.07	-1171.98	13.8087	0.000202396	0.000287449	0.249957	0.570191	2.28116	ENSDART00000131532
M. bipartitus	-736.515	-743.454	13.8772	0.000195151	0.000277738	0.050237	0.463891	9.23405	ENSDART00000073726
M. bipartitus	-1364.49	-1380.21	31.4418	2.05506e-08	6.58586e-08	0.034842	0.238147	6.83506	ENSDART00000010550
M. bipartitus	-2540.98	-2574.2	66.4297	3.62598e-16	5.67653e-15	0.047245	0.121414	2.56988	ENSDART00000026249
M. bipartitus	-1687.25	-1701.17	27.8366	1.32002e-07	3.47079e-07	0.1674	0.449578	2.68565	ENSDART00000131235
M. bipartitus	-827.645	-832.885	10.4809	0.00120616	0.00155126	0.143714	0.467231	3.25112	ENSDART00000112895
M. bipartitus	-809.538	-816.405	13.7347	0.000210525	0.000298237	0.087225	0.180883	2.07375	ENSDART00000056065
M. bipartitus	-1292.17	-1297.1	9.86589	0.00168372	0.00211552	0.159693	0.489522	3.06539	ENSDART00000054876
M. bipartitus	-1554.63	-1576.82	44.3959	2.68245e-11	1.52989e-10	0.046087	0.147212	3.19422	ENSDART00000091777
M. bipartitus	-1676.33	-1699.42	46.1849	1.07601e-11	6.75357e-11	0.021316	0.194061	9.10401	ENSDART00000126084
M. bipartitus	-1052.1	-1064.2	24.2144	8.61853e-07	1.89025e-06	0.056336	0.168477	2.99057	ENSDART00000130107
M. bipartitus	-2794.21	-2812.62	36.8242	1.29275e-09	5.35175e-09	0.057857	0.233569	4.03701	ENSDART00000081326
M. bipartitus	-1529.09	-1539.36	20.5481	5.81523e-06	1.09096e-05	0.134745	0.463978	3.44338	ENSDART00000103493
M. bipartitus	-1050.59	-1061.43	21.6711	3.23632e-06	6.36056e-06	0.072815	0.286715	3.93758	ENSDART00000053876
M. bipartitus	-871.321	-883.973	25.3036	4.89786e-07	1.13066e-06	0.081219	0.329301	4.05448	ENSDART00000012758
M. bipartitus	-1737.31	-1744.81	15.0003	0.000107495	0.000160535	0.21413	0.429648	2.00648	ENSDART00000016864
M. bipartitus	-1997.3	-2017.91	41.2205	1.35991e-10	6.68663e-10	0.068332	0.224189	3.28088	ENSDART00000017755
M. bipartitus	-1525.44	-1542.5	34.1207	5.17972e-09	1.8863e-08	0.040611	0.362555	8.92751	ENSDART00000002826
M. bipartitus	-486.75	-491.667	9.83444	0.00171275	0.00215001	0.044877	0.851987	18.9849	ENSDART00000100898
M. bipartitus	-2478.77	-2493.94	30.3323	3.64013e-08	1.08487e-07	0.123269	0.261583	2.12205	ENSDART00000022586
M. bipartitus	-450.032	-452.83	5.59601	0.0180014	0.0202651	0.280063	1.96318	7.00977	ENSDART00000143474
M. bipartitus	-929.731	-934.333	9.20534	0.0024131	0.00297164	0.06324	0.91393	14.4518	ENSDART00000039277
M. bipartitus	-738.21	-740.482	4.54336	0.0330466	0.0362395	0.231308	0.584984	2.52903	ENSDART00000092479
M. bipartitus	-1198.68	-1210.95	24.5311	7.31197e-07	1.63261e-06	0.133802	0.550835	4.11679	ENSDART00000149795
M. bipartitus	-1132.45	-1137.53	10.1718	0.00142601	0.00181009	0.187063	1.4759	7.88987	ENSDART00000168621
M. bipartitus	-1508.09	-1525.06	33.9294	5.71488e-09	2.05917e-08	0.053875	0.140724	2.61205	ENSDART00000163598
M. bipartitus	-1478.93	-1494.36	30.8627	2.76943e-08	8.505e-08	0.061207	0.446002	7.28678	ENSDART00000022841
M. bipartitus	-771.467	-780.42	17.9068	2.31988e-05	3.86741e-05	0.077174	0.293198	3.79918	ENSDART00000170292
M. bipartitus	-1220.91	-1235.17	28.5079	9.33147e-08	2.52172e-07	0.083283	0.41769	5.01531	ENSDART00000154916
M. bipartitus	-491.155	-495.081	7.85241	0.00507531	0.00600656	0.079214	0.419583	5.29683	ENSDART00000166238
M. bipartitus	-2694.08	-2716.86	45.5538	1.485e-11	9.02933e-11	0.030391	0.095639	3.14695	ENSDART00000149047
M. bipartitus	-726.874	-734.223	14.6973	0.00012623	0.000187079	0.105718	0.38527	3.64432	ENSDART00000151209
M. bipartitus	-2794.97	-2840.94	91.9503	8.8883e-22	3.18575e-20	0.057823	0.122739	2.12267	ENSDART00000169780
M. bipartitus	-2016.8	-2052.45	71.2937	3.07825e-17	5.66564e-16	0.029616	0.075569	2.55163	ENSDART00000124539
M. bipartitus	-2710.77	-2732.35	43.1604	5.04322e-11	2.75858e-10	0.074155	0.157472	2.12355	ENSDART00000159717
M. bipartitus	-2376.17	-2405.37	58.3997	2.13919e-14	2.1267e-13	0.017403	0.089749	5.1571	ENSDART00000004585
M. bipartitus	-1216.41	-1220.43	8.03816	0.00458021	0.00545301	0.07528	0.29893	3.97091	ENSDART00000052366
M. bipartitus	-1888.22	-1905.31	34.1867	5.0069e-09	1.83811e-08	0.09741	0.295651	3.03512	ENSDART00000060764
M. bipartitus	-1161.9	-1167.21	10.6037	0.00112865	0.00146262	0.265498	1.05322	3.96697	ENSDART00000098610
M. bipartitus	-1174.15	-1184.24	20.1757	7.06438e-06	1.29847e-05	0.042884	0.196088	4.57252	ENSDART00000162167
M. bipartitus	-805.581	-808.975	6.78823	0.00917607	0.0105645	0.175585	0.530599	3.02189	ENSDART00000127610
M. bipartitus	-1301.49	-1317.5	32.0152	1.5297e-08	5.02772e-08	0.020581	0.231116	11.2296	ENSDART00000055882
M. bipartitus	-1844.49	-1861.92	34.8567	3.54891e-09	1.34267e-08	0.064725	0.498625	7.70375	ENSDART00000026017
M. bipartitus	-2547.28	-2575.15	55.7377	8.28159e-14	7.46988e-13	0.064768	0.159644	2.46486	ENSDART00000099283
M. bipartitus	-1583.94	-1599.54	31.2037	2.32327e-08	7.27424e-08	0.071718	0.221963	3.09494	ENSDART00000013714
M. bipartitus	-1268.01	-1273.64	11.2494	0.000796469	0.00105524	0.153105	0.349708	2.28411	ENSDART00000104317
M. bipartitus	-1170.03	-1188.41	36.7463	1.34548e-09	5.55316e-09	0.021635	0.339442	15.6895	ENSDART00000015682
M. bipartitus	-961.06	-966.988	11.856	0.000574764	0.000769743	0.067598	0.243989	3.60941	ENSDART00000026383
M. bipartitus	-2745.25	-2776.07	61.6388	4.126e-15	4.60624e-14	0.01651	0.165245	10.0088	ENSDART00000129471
M. bipartitus	-4878.76	-4973.76	189.998	3.18188e-43	1.44457e-40	0.015451	0.051692	3.34554	ENSDART00000164472
M. bipartitus	-1326.45	-1337.37	21.8367	2.96869e-06	5.90271e-06	0.099828	0.574175	5.75164	ENSDART00000128350
M. bipartitus	-2091	-2121.29	60.581	7.06113e-15	7.63275e-14	0.030419	0.084157	2.76659	ENSDART00000123820
M. bipartitus	-1088.76	-1100.13	22.7337	1.86073e-06	3.88103e-06	0.065454	0.142697	2.18011	ENSDART00000157873
M. bipartitus	-1373.32	-1392.73	38.8149	4.65951e-10	2.0538e-09	0.043356	0.16098	3.71298	ENSDART00000023388
M. bipartitus	-1797.85	-1820.16	44.6182	2.39454e-11	1.38193e-10	0.04736	0.101459	2.14229	ENSDART00000104977
M. bipartitus	-1561.56	-1565.48	7.82963	0.00513966	0.0060713	0.21836	0.600629	2.75064	ENSDART00000074070
M. bipartitus	-764.324	-775.207	21.7676	3.07752e-06	6.09242e-06	0.1018	0.77217	7.58517	ENSDART00000022724
M. bipartitus	-324.338	-326.441	4.20659	0.0402673	0.0439104	0.109034	4.79674	43.9931	ENSDART00000149584
M. bipartitus	-983.769	-988.767	9.99474	0.00156988	0.00198715	0.081651	0.365707	4.4789	ENSDART00000161927
M. bipartitus	-633.541	-638.113	9.14303	0.00249667	0.00306624	0.067208	0.52643	7.83285	ENSDART00000085719
M. bipartitus	-1394.68	-1405.23	21.0915	4.37861e-06	8.41138e-06	0.055824	0.477509	8.55383	ENSDART00000005568
M. bipartitus	-1402.65	-1421.44	37.5747	8.79795e-10	3.74463e-09	0.016641	0.10714	6.43832	ENSDART00000170335
M. bipartitus	-1128.62	-1143.58	29.9178	4.50761e-08	1.31464e-07	0.0845	0.406505	4.81071	ENSDART00000058789
M. bipartitus	-2257.61	-2290.47	65.7202	5.197e-16	7.69382e-15	0.01964	0.058801	2.99394	ENSDART00000106593
M. bipartitus	-1127.43	-1132.1	9.33936	0.00224284	0.00276949	0.105612	0.633204	5.99557	ENSDART00000052342
M. bipartitus	-1217.53	-1225.74	16.4258	5.05917e-05	7.99372e-05	0.093952	0.331692	3.53044	ENSDART00000060839
M. bipartitus	-968.007	-982.873	29.7321	4.96064e-08	1.42566e-07	0.04206	0.136331	3.24135	ENSDART00000080338
M. bipartitus	-1241.23	-1253.61	24.7669	6.46978e-07	1.45891e-06	0.118825	0.452492	3.80805	ENSDART00000097217
M. bipartitus	-549.191	-552.207	6.03204	0.0140485	0.015945	0.093794	0.54148	5.77308	ENSDART00000080892
M. bipartitus	-972.669	-978.003	10.6677	0.0010902	0.0014182	0.125627	0.6577	5.23534	ENSDART00000166146
M. bipartitus	-892.969	-907.782	29.6253	5.24157e-08	1.4904e-07	0.05767	0.123679	2.1446	ENSDART00000051586
M. bipartitus	-782.382	-789.029	13.2942	0.000266235	0.000373058	0.077872	0.776759	9.97482	ENSDART00000165433
M. bipartitus	-2235	-2261.09	52.1873	5.04516e-13	4.09018e-12	0.06254	0.152112	2.43224	ENSDART00000018235
M. bipartitus	-1538.41	-1558.61	40.4073	2.06167e-10	9.74998e-10	0.067832	0.272419	4.01608	ENSDART00000082256
M. bipartitus	-1758.73	-1789.13	60.8019	6.31168e-15	6.87721e-14	0.019243	0.074157	3.85371	ENSDART00000011936
M. bipartitus	-1464.18	-1474.08	19.806	8.57126e-06	1.55447e-05	0.104205	1.02366	9.82356	ENSDART00000004031
M. bipartitus	-2631.26	-2666.07	69.6137	7.21347e-17	1.29273e-15	0.027787	0.077036	2.77238	ENSDART00000124948
M. bipartitus	-1582.09	-1608.99	53.7915	2.22933e-13	1.88593e-12	0.062227	0.503504	8.09141	ENSDART00000114266
M. bipartitus	-3837.53	-3867.8	60.5532	7.1617e-15	7.6805e-14	0.093173	0.242329	2.60085	ENSDART00000151999
M. bipartitus	-1898.29	-1917.25	37.9248	7.35258e-10	3.16906e-09	0.089785	0.247602	2.75772	ENSDART00000007642
M. bipartitus	-2766.92	-2805	76.175	2.59606e-18	5.70296e-17	0.064292	0.181045	2.81598	ENSDART00000013150
M. bipartitus	-925.91	-940.291	28.7625	8.18184e-08	2.22873e-07	0.02955	0.136172	4.60819	ENSDART00000165753
M. bipartitus	-728.911	-733.507	9.19101	0.00243206	0.00299035	0.064878	0.626217	9.65222	ENSDART00000033746
M. bipartitus	-1448.43	-1463.25	29.6383	5.20656e-08	1.48354e-07	0.047258	0.141561	2.99549	ENSDART00000126300
M. bipartitus	-673.228	-677.204	7.95093	0.00480627	0.00571526	0.075725	0.397046	5.24326	ENSDART00000016103
M. bipartitus	-1424.21	-1440.26	32.1023	1.46265e-08	4.85885e-08	0.10155	0.208489	2.05307	ENSDART00000171977
M. bipartitus	-923.338	-926.106	5.53697	0.0186188	0.0209059	0.262183	0.792501	3.0227	ENSDART00000015034
M. bipartitus	-712.56	-718.923	12.7274	0.000360328	0.000496727	0.108024	0.297168	2.75094	ENSDART00000136187
M. bipartitus	-974.577	-985.985	22.8145	1.78418e-06	3.75317e-06	0.034569	0.138543	4.00772	ENSDART00000059352
M. bipartitus	-3342.58	-3399.11	113.066	2.08742e-26	1.35384e-24	0.01913	0.051892	2.7126	ENSDART00000015007
M. bipartitus	-966.484	-974.254	15.5392	8.08115e-05	0.000123808	0.082042	0.247944	3.02216	ENSDART00000099019
M. bipartitus	-590.808	-594.968	8.32059	0.00391982	0.00469964	0.146606	0.70247	4.79155	ENSDART00000079104
M. bipartitus	-691.345	-708.284	33.8797	5.8626e-09	2.10128e-08	0.025042	0.113088	4.51593	ENSDART00000165592
M. bipartitus	-1426.37	-1440.28	27.8157	1.33442e-07	3.50189e-07	0.030314	0.068887	2.27245	ENSDART00000026011
M. bipartitus	-558.271	-564.22	11.8978	0.000562017	0.000754899	0.094726	0.195866	2.06771	ENSDART00000052396
M. bipartitus	-814.27	-829.059	29.5773	5.37311e-08	1.5205e-07	0.044683	0.318201	7.1213	ENSDART00000103276
M. bipartitus	-593.526	-595.647	4.24211	0.0394331	0.0430697	0.241344	0.924613	3.8311	ENSDART00000105146
M. bipartitus	-1689.06	-1701.85	25.5923	4.21728e-07	9.95483e-07	0.099813	0.342269	3.4291	ENSDART00000160847
M. bipartitus	-1128.67	-1143.93	30.5271	3.29241e-08	9.98722e-08	0.044466	0.563171	12.6652	ENSDART00000037007
M. bipartitus	-1165.03	-1168.72	7.36858	0.00663734	0.00774892	0.061479	0.263068	4.27899	ENSDART00000081951
M. bipartitus	-1024.21	-1039.92	31.4113	2.08767e-08	6.64456e-08	0.031625	0.068447	2.16433	ENSDART00000063601
M. bipartitus	-1504.73	-1517.52	25.5634	4.28093e-07	1.00702e-06	0.094192	0.311346	3.30544	ENSDART00000042820
M. bipartitus	-1577.06	-1599.38	44.65	2.35595e-11	1.37128e-10	0.044287	0.10262	2.31716	ENSDART00000090624
M. bipartitus	-669.01	-672.117	6.21572	0.0126621	0.0143954	0.182457	0.61653	3.37904	ENSDART00000108872
M. bipartitus	-1631.94	-1649.02	34.1638	5.06616e-09	1.85487e-08	0.019432	0.324381	16.6931	ENSDART00000043938
M. bipartitus	-2467.69	-2480.87	26.3497	2.84864e-07	6.99072e-07	0.078196	0.225092	2.87856	ENSDART00000078093
M. bipartitus	-897.591	-901.275	7.368	0.00663949	0.00774892	0.1034	0.274113	2.651	ENSDART00000147439
M. bipartitus	-1166.23	-1175.09	17.7269	2.54997e-05	4.19708e-05	0.097341	0.557663	5.72896	ENSDART00000022132
M. bipartitus	-808.161	-820.33	24.3373	8.0859e-07	1.78493e-06	0.031788	0.140111	4.40767	ENSDART00000055932
M. bipartitus	-2553.12	-2578.31	50.3776	1.26834e-12	9.49164e-12	0.060561	0.192341	3.17599	ENSDART00000144766
M. bipartitus	-1040.11	-1053.54	26.8645	2.18234e-07	5.45385e-07	0.033914	0.096708	2.85157	ENSDART00000167666
M. bipartitus	-1235.53	-1241.86	12.6588	0.000373806	0.000514266	0.212235	6.44102	30.3485	ENSDART00000166806
M. bipartitus	-1631.24	-1642.1	21.7195	3.15572e-06	6.22912e-06	0.133008	0.498443	3.74747	ENSDART00000003888
M. bipartitus	-1171.55	-1176.43	9.74913	0.00179408	0.00224177	0.157312	0.44217	2.81078	ENSDART00000171592
M. bipartitus	-1415.63	-1420.38	9.50223	0.00205223	0.00254103	0.257149	0.556467	2.16399	ENSDART00000078167
M. bipartitus	-691.246	-711.024	39.5561	3.18776e-10	1.45696e-09	0.048003	0.112639	2.3465	ENSDART00000169987
M. bipartitus	-275.265	-277.875	5.21971	0.0223323	0.0247692	0.148575	0.306371	2.06206	ENSDART00000170159
M. bipartitus	-2890.54	-2911.76	42.4489	7.25534e-11	3.80068e-10	0.102854	0.228944	2.22591	ENSDART00000169643
M. bipartitus	-1446.84	-1450.77	7.85215	0.00507603	0.00600656	0.091026	0.183146	2.01202	ENSDART00000046766
M. bipartitus	-2028.18	-2056.06	55.7547	8.21022e-14	7.45488e-13	0.037159	0.110807	2.98197	ENSDART00000060255
M. bipartitus	-2114.5	-2155.59	82.1769	1.24434e-19	3.25921e-18	0.03771	0.086259	2.28743	ENSDART00000087096
M. bipartitus	-1167.68	-1184.76	34.1521	5.09675e-09	1.86107e-08	0.027087	0.098356	3.63111	ENSDART00000168267
M. bipartitus	-1033.77	-1044.58	21.6101	3.34083e-06	6.5565e-06	0.071536	0.186179	2.60259	ENSDART00000137156
M. bipartitus	-2268.64	-2279.79	22.305	2.32606e-06	4.76405e-06	0.17274	0.568669	3.29205	ENSDART00000156982
M. bipartitus	-1469.72	-1486.27	33.1038	8.73701e-09	3.05123e-08	0.065815	0.154935	2.3541	ENSDART00000129978
M. bipartitus	-1132.95	-1143.85	21.7989	3.02778e-06	6.01142e-06	0.107168	0.274445	2.56089	ENSDART00000112450
M. bipartitus	-479.423	-484.968	11.0902	0.000867858	0.00114316	0.10192	0.448062	4.39621	ENSDART00000147706
M. bipartitus	-1230.6	-1254.44	47.684	5.00767e-12	3.32705e-11	0.01675	0.363019	21.6728	ENSDART00000113111
M. bipartitus	-1716.67	-1732.1	30.8585	2.77545e-08	8.505e-08	0.10881	0.352399	3.23866	ENSDART00000147343
M. bipartitus	-1206.42	-1219.65	26.4653	2.68318e-07	6.64453e-07	0.045199	0.419791	9.28762	ENSDART00000081649
M. bipartitus	-670.483	-678.361	15.7569	7.20233e-05	0.000111346	0.058588	0.187405	3.19869	ENSDART00000039847
M. bipartitus	-2091.54	-2124.42	65.7633	5.08464e-16	7.6102e-15	0.015386	0.039721	2.58163	ENSDART00000153284
M. bipartitus	-1386.23	-1408.62	44.7808	2.20374e-11	1.3107e-10	0.0224	0.136312	6.08536	ENSDART00000050407
M. bipartitus	-1480.02	-1497.71	35.382	2.70979e-09	1.0485e-08	0.027478	0.274772	9.99971	ENSDART00000024312
M. bipartitus	-788.838	-791.349	5.02175	0.0250309	0.0276273	0.374658	3.19526	8.52847	ENSDART00000169638
M. mohoity	-2015.87	-1989.21	53.3204	2.83346e-13	2.36589e-12	0.015775	0.094046	5.96171	ENSDART00000171033
M. mohoity	-1719.93	-1697.84	44.1809	2.9939e-11	1.73391e-10	0.041154	0.403036	9.79336	ENSDART00000063738
M. mohoity	-631.006	-626.717	8.57874	0.00340111	0.00411459	0.155626	0.743822	4.77955	ENSDART00000099782
M. mohoity	-369.14	-364.061	10.1583	0.00143653	0.00181029	0.088649	0.291897	3.29273	ENSDART00000131992
M. mohoity	-5554.81	-5456.88	195.865	1.66839e-44	0	0.000447	0.025701	57.4966	ENSDART00000159274
M. mohoity	-1791.32	-1783.21	16.2164	5.65034e-05	8.81893e-05	0.109262	0.274885	2.51583	ENSDART00000020569
M. mohoity	-1697.07	-1684.99	24.1543	8.89158e-07	1.96771e-06	0.093967	0.294162	3.13048	ENSDART00000061633
M. mohoity	-693.265	-686.765	13.0014	0.000311253	0.000428327	0.0444	0.293764	6.61631	ENSDART00000002595
M. mohoity	-1672.05	-1656.53	31.0487	2.51631e-08	7.80113e-08	0.099196	0.278336	2.80592	ENSDART00000007857
M. mohoity	-831.154	-814.777	32.7532	1.04634e-08	3.60523e-08	0.019953	0.385443	19.3175	ENSDART00000105545
M. mohoity	-825.666	-814.453	22.4262	2.18379e-06	4.46937e-06	0.058479	0.224696	3.84234	ENSDART00000021782
M. mohoity	-1139.75	-1120.6	38.2894	6.09926e-10	2.67777e-09	0.037115	2.60138	70.0897	ENSDART00000043162
M. mohoity	-3701.97	-3622.34	159.276	1.62898e-36	0	0.060261	6.02886	100.046	ENSDART00000085442
M. mohoity	-852.112	-846.344	11.5353	0.000682887	0.00090059	0.093635	0.807613	8.62512	ENSDART00000047362
M. mohoity	-2630.4	-2617.93	24.9444	5.90069e-07	1.34288e-06	0.189205	0.449929	2.378	ENSDART00000147283
M. mohoity	-737.325	-729.319	16.0107	6.29866e-05	9.73039e-05	0.088015	0.201184	2.28579	ENSDART00000091616
M. mohoity	-1919.11	-1888.73	60.7583	6.4529e-15	7.02276e-14	0.042707	8.79987	206.052	ENSDART00000007997
M. mohoity	-1018.97	-1009.78	18.3853	1.80445e-05	3.08913e-05	0.070018	0.214411	3.06223	ENSDART00000019003
M. mohoity	-2107.39	-2085.73	43.3222	4.64288e-11	2.53773e-10	0.020096	0.23209	11.5491	ENSDART00000157826
M. mohoity	-2039.26	-1999.99	78.5453	7.8184e-19	0	0.023514	0.118496	5.03938	ENSDART00000170166
M. mohoity	-1870.32	-1830.37	79.9017	3.93512e-19	0	0.010307	0.069636	6.75619	ENSDART00000001201
M. mohoity	-740.79	-736.19	9.20016	0.00241994	0.00297519	0.169193	0.429923	2.54102	ENSDART00000102301
M. mohoity	-1281.77	-1273.72	16.1153	5.96006e-05	9.23989e-05	0.072107	0.292254	4.05306	ENSDART00000058910
M. mohoity	-795.394	-784.224	22.3386	2.28566e-06	4.64991e-06	0.076505	0.293228	3.8328	ENSDART00000163066
M. mohoity	-1327.84	-1304.49	46.7146	8.21131e-12	5.34717e-11	0.033052	0.102304	3.09524	ENSDART00000125190
M. mohoity	-744.674	-740.217	8.91394	0.00283003	0.00345441	0.079854	2.90022	36.319	ENSDART00000077503
M. mohoity	-1262.7	-1239.76	45.8808	1.25669e-11	7.88181e-11	0.024648	0.062307	2.52787	ENSDART00000141618
M. mohoity	-570.278	-564.503	11.5503	0.000677373	0.000894185	0.057806	0.928971	16.0705	ENSDART00000103980
M. mohoity	-1353.93	-1338.28	31.2872	2.22539e-08	6.99483e-08	0.047531	0.259079	5.45074	ENSDART00000039080
M. mohoity	-1787.64	-1772.42	30.4318	3.45808e-08	1.02537e-07	0.056982	0.122817	2.15536	ENSDART00000012357
M. mohoity	-1895.79	-1868.96	53.6597	2.38409e-13	2.0262e-12	0.029133	0.209893	7.20465	ENSDART00000076333
M. mohoity	-958.721	-939.194	39.0535	4.12345e-10	1.85828e-09	0.022131	0.165956	7.4988	ENSDART00000080224
M. mohoity	-2417.03	-2400.7	32.6585	1.09856e-08	3.76608e-08	0.118608	0.32866	2.77098	ENSDART00000079518
M. mohoity	-1417.98	-1412.54	10.8856	0.000969173	0.00125147	0.193117	0.444585	2.30215	ENSDART00000136046
M. mohoity	-1564.13	-1547.68	32.9073	9.66612e-09	3.3646e-08	0.054701	0.300764	5.49833	ENSDART00000051515
M. mohoity	-1934.99	-1903	63.9789	1.25759e-15	1.68124e-14	0.025368	1.1779	46.4327	ENSDART00000012903
M. mohoity	-1379.83	-1372.93	13.7949	0.000203885	0.000289653	0.206039	1.35707	6.58648	ENSDART00000165993
M. mohoity	-3037.63	-3012.05	51.1475	8.56808e-13	6.60743e-12	0.14522	7.83707	53.9669	ENSDART00000114637
M. mohoity	-1953.53	-1937.31	32.4506	1.22259e-08	4.10852e-08	0.116251	0.54093	4.65312	ENSDART00000157978
M. mohoity	-2515.87	-2466.4	98.9492	2.5906e-23	0	0.010612	0.103026	9.70844	ENSDART00000006802
M. mohoity	-915.722	-903.287	24.8701	6.13275e-07	1.38649e-06	0.031227	0.094342	3.02117	ENSDART00000079656
M. mohoity	-1143.78	-1134.66	18.2232	1.96468e-05	3.34241e-05	0.072356	0.408951	5.65193	ENSDART00000057825
M. mohoity	-1194.65	-1164.39	60.5223	7.27507e-15	7.80164e-14	0.014625	2.27399	155.487	ENSDART00000079001
M. mohoity	-1754.39	-1730.76	47.262	6.21054e-12	4.1434e-11	0.030718	0.24218	7.88398	ENSDART00000079597
M. mohoity	-1674.75	-1648.32	52.8609	3.58021e-13	2.97113e-12	0.015555	0.217639	13.9916	ENSDART00000053106
M. mohoity	-1371.67	-1358.12	27.0961	1.9359e-07	4.89733e-07	0.113266	0.239876	2.11781	ENSDART00000166872
M. mohoity	-1880.3	-1853.42	53.7654	2.25912e-13	1.93373e-12	0.090065	0.274937	3.05265	ENSDART00000058703
M. mohoity	-2576.76	-2534.96	83.5965	6.06817e-20	0	0.01211	0.099176	8.1896	ENSDART00000022481
M. mohoity	-3184.96	-3153.06	63.7966	1.37949e-15	1.80594e-14	0.10999	0.486635	4.42436	ENSDART00000073609
M. mohoity	-1698.22	-1672.45	51.548	6.98665e-13	5.56068e-12	0.056408	0.192382	3.41054	ENSDART00000006513
M. mohoity	-623.222	-613.535	19.3737	1.07474e-05	1.91177e-05	0.040927	1.0263	25.0764	ENSDART00000003310
M. mohoity	-586.558	-578.762	15.5929	7.8549e-05	0.000119447	0.136612	0.332925	2.43701	ENSDART00000170209
M. mohoity	-1223.88	-1217.17	13.426	0.000248164	0.000348095	0.173028	0.778988	4.50209	ENSDART00000125058
M. mohoity	-1837.37	-1798.99	76.767	1.92363e-18	0	0.026459	2.61561	98.8551	ENSDART00000016901
M. mohoity	-1072.06	-1068.72	6.67965	0.00975197	0.0112861	0.263792	0.586045	2.22162	ENSDART00000103239
M. mohoity	-947.619	-937.645	19.9471	7.96148e-06	1.45055e-05	0.03604	0.144676	4.01432	ENSDART00000075039
M. mohoity	-597.45	-584.166	26.5686	2.54339e-07	6.3052e-07	0.017928	0.148996	8.3108	ENSDART00000166274
M. mohoity	-1286.9	-1278.95	15.8873	6.7227e-05	0.000103385	0.078988	0.212459	2.68976	ENSDART00000168546
M. mohoity	-2359.42	-2317.42	83.9963	4.95698e-20	0	0.024744	0.080918	3.27021	ENSDART00000054428
M. mohoity	-2233.68	-2223.98	19.3902	1.06553e-05	1.89815e-05	0.189961	0.715743	3.76784	ENSDART00000166762
M. mohoity	-4278.2	-4239.38	77.638	1.23767e-18	0	0.11466	3.27937	28.6009	ENSDART00000075176
M. mohoity	-1205.25	-1201.96	6.58285	0.0102966	0.0118559	0.266086	1.04487	3.92681	ENSDART00000131705
M. mohoity	-1260.18	-1257.13	6.10092	0.0135111	0.0153239	0.213413	0.559846	2.6233	ENSDART00000006436
M. mohoity	-2536.04	-2504.85	62.3797	2.83223e-15	3.34924e-14	0.046772	3.81449	81.5551	ENSDART00000168842
M. mohoity	-2260.6	-2242.47	36.2566	1.72969e-09	7.04823e-09	0.13094	0.351494	2.68439	ENSDART00000060714
M. mohoity	-1919.78	-1904.97	29.6104	5.28199e-08	1.48529e-07	0.085938	0.310843	3.61706	ENSDART00000171378
M. mohoity	-3244.66	-3220.56	48.2008	3.84725e-12	2.65792e-11	0.144472	0.334497	2.31531	ENSDART00000128743
M. mohoity	-1021.48	-1010.58	21.8075	3.01414e-06	5.97995e-06	0.082372	0.254473	3.08931	ENSDART00000006093
M. mohoity	-829.016	-821.204	15.624	7.72669e-05	0.000117761	0.108716	0.314242	2.89049	ENSDART00000099984
M. mohoity	-1132.55	-1123.5	18.1009	2.09499e-05	3.53318e-05	0.146975	0.314005	2.13645	ENSDART00000101949
M. mohoity	-947.087	-938.403	17.3694	3.07742e-05	4.99806e-05	0.079012	0.358487	4.53712	ENSDART00000104035
M. mohoity	-1581.73	-1550.47	62.5175	2.64089e-15	3.17968e-14	0.016155	0.09394	5.81492	ENSDART00000127859
M. mohoity	-1453.09	-1439.42	27.331	1.71437e-07	4.37759e-07	0.077443	0.488712	6.3106	ENSDART00000041992
M. mohoity	-2068.73	-2046.01	45.4286	1.58307e-11	9.57582e-11	0.087101	0.186932	2.14615	ENSDART00000122699
M. mohoity	-2283.94	-2250.4	67.0909	2.59266e-16	4.11465e-15	0.01168	0.185526	15.8841	ENSDART00000016310
M. mohoity	-1748.95	-1713.89	70.1272	5.56003e-17	1.07447e-15	0.030847	0.254066	8.23633	ENSDART00000168768
M. mohoity	-1257.08	-1236.54	41.0917	1.45248e-10	7.13657e-10	0.014008	0.113192	8.08053	ENSDART00000158671
M. mohoity	-2909.64	-2895.22	28.8418	7.85379e-08	2.12955e-07	0.160716	0.787943	4.9027	ENSDART00000172376
M. mohoity	-917.555	-912.569	9.9729	0.00158861	0.00199089	0.078103	0.232029	2.97081	ENSDART00000015632
M. mohoity	-685.126	-673.421	23.4099	1.30905e-06	2.7925e-06	0.030927	0.07312	2.36428	ENSDART00000066393
M. mohoity	-1195.65	-1192.05	7.19397	0.0073149	0.00859722	0.254245	0.665719	2.61842	ENSDART00000101201
M. mohoity	-1810.1	-1779.41	61.3846	4.69465e-15	5.23204e-14	0.026759	0.083104	3.10565	ENSDART00000066164
M. mohoity	-3675.66	-3617.9	115.518	6.06104e-27	0	0.010192	7.54567	740.352	ENSDART00000021953
M. mohoity	-5805.98	-5767.08	77.7883	1.14699e-18	0	0.206907	3.62911	17.5398	ENSDART00000160010
M. mohoity	-593.906	-589.274	9.26379	0.00233729	0.00287877	0.211684	1.42512	6.73231	ENSDART00000169695
M. mohoity	-4057.41	-4008.42	97.9815	4.22305e-23	0	0.057487	0.303555	5.28041	ENSDART00000080174
M. mohoity	-883.973	-872.742	22.4621	2.14328e-06	4.39581e-06	0.148623	0.363062	2.44284	ENSDART00000012758
M. mohoity	-1112.74	-1096.15	33.1874	8.36892e-09	2.9532e-08	0.039351	0.379727	9.64974	ENSDART00000093232
M. mohoity	-737.335	-731.433	11.8045	0.000590888	0.000787658	0.105345	0.429342	4.07558	ENSDART00000033093
M. mohoity	-1249.88	-1218.73	62.3052	2.94148e-15	3.44943e-14	0.016848	6.60161	391.833	ENSDART00000067537
M. mohoity	-1466.67	-1450.37	32.5893	1.13838e-08	3.87335e-08	0.047991	0.135094	2.81499	ENSDART00000078140
M. mohoity	-1809.05	-1770.92	76.2599	2.48688e-18	0	0.016152	2.47401	153.17	ENSDART00000018255
M. mohoity	-2062.44	-2049.56	25.7509	3.88453e-07	9.2266e-07	0.162521	0.729138	4.48642	ENSDART00000140792
M. mohoity	-1525.06	-1508.26	33.6005	6.76757e-09	2.44965e-08	0.066398	0.150307	2.26373	ENSDART00000163598
M. mohoity	-937.269	-934.929	4.6793	0.0305282	0.0335342	0.286939	0.753583	2.62628	ENSDART00000102483
M. mohoity	-432.503	-429.2	6.60524	0.0101679	0.0117177	0.096949	0.384162	3.96252	ENSDART00000077188
M. mohoity	-404.317	-400.339	7.9574	0.00478911	0.00570252	0.072843	0.927051	12.7267	ENSDART00000139715
M. mohoity	-1144.66	-1136.33	16.6634	4.46345e-05	7.06366e-05	0.121107	0.414314	3.42106	ENSDART00000167001
M. mohoity	-1429.21	-1423.47	11.4837	0.000702091	0.000921453	0.186757	0.576526	3.08704	ENSDART00000074117
M. mohoity	-1652.97	-1639.24	27.4585	1.60503e-07	4.10609e-07	0.096783	0.590683	6.10317	ENSDART00000018886
M. mohoity	-703.024	-700.916	4.21455	0.0400786	0.0435331	0.179432	0.73583	4.10089	ENSDART00000052627
M. mohoity	-2290.05	-2276.84	26.4285	2.73477e-07	6.71888e-07	0.129222	0.480486	3.7183	ENSDART00000055134
M. mohoity	-504.78	-499.784	9.99318	0.00157121	0.00197089	0.130907	1.75609	13.4148	ENSDART00000113060
M. mohoity	-1835.29	-1815.84	38.8973	4.46707e-10	1.99334e-09	0.026077	1.70135	65.2431	ENSDART00000078525
M. mohoity	-1682.36	-1678.42	7.88311	0.00498987	0.00592207	0.188134	0.906291	4.81726	ENSDART00000132257
M. mohoity	-1140.3	-1123.67	33.2585	8.06847e-09	2.85969e-08	0.059931	9.71822	162.157	ENSDART00000123447
M. mohoity	-2005.23	-1979.63	51.1911	8.37978e-13	6.55454e-12	0.032367	0.206708	6.38638	ENSDART00000063923
M. mohoity	-966.988	-961.063	11.8493	0.000576835	0.000769679	0.067716	0.242745	3.58475	ENSDART00000026383
M. mohoity	-1282.43	-1276.34	12.1833	0.000482194	0.000649768	0.154231	0.483569	3.13536	ENSDART00000005593
M. mohoity	-4973.76	-4880.05	187.423	1.16096e-42	0	0.027492	0.462477	16.8222	ENSDART00000164472
M. mohoity	-2177.33	-2174.88	4.90281	0.0268131	0.0295966	0.407249	0.895465	2.19881	ENSDART00000050753
M. mohoity	-1194.41	-1182.41	24.0015	9.62601e-07	2.10627e-06	0.146285	1.28652	8.79458	ENSDART00000088973
M. mohoity	-3021.75	-2972.82	97.8712	4.46507e-23	0	0.073676	0.430584	5.84429	ENSDART00000148582
M. mohoity	-759.795	-756.982	5.62635	0.0176925	0.0198348	0.228606	0.945897	4.13767	ENSDART00000064376
M. mohoity	-1741.85	-1713.84	56.0265	7.1501e-14	6.53097e-13	0.060176	0.20749	3.44805	ENSDART00000014871
M. mohoity	-410.922	-400.774	20.296	6.63394e-06	1.23176e-05	0.021923	0.296046	13.5039	ENSDART00000050296
M. mohoity	-2342.48	-2332.46	20.0525	7.53453e-06	1.38015e-05	0.247751	3.1873	12.8649	ENSDART00000125611
M. mohoity	-1413.73	-1401.9	23.6644	1.14685e-06	2.47363e-06	0.10404	0.237943	2.28703	ENSDART00000111539
M. mohoity	-2043.12	-2035.99	14.2606	0.000159158	0.000229951	0.172735	0.998089	5.77815	ENSDART00000160600
M. mohoity	-2609.62	-2599	21.234	4.06486e-06	7.88074e-06	0.181884	0.389597	2.14201	ENSDART00000111334
M. mohoity	-1174.77	-1159.29	30.9715	2.61839e-08	8.0443e-08	0.027523	0.257731	9.3642	ENSDART00000066382
M. mohoity	-1607.37	-1591.52	31.7005	1.79872e-08	5.81486e-08	0.050879	0.131948	2.59337	ENSDART00000062855
M. mohoity	-1014.09	-1005.13	17.9232	2.30006e-05	3.84568e-05	0.079263	0.29461	3.71687	ENSDART00000100936
M. mohoity	-395.977	-390.867	10.2203	0.001389	0.00175364	0.070256	0.179576	2.55602	ENSDART00000079594
M. mohoity	-1053.51	-1032	43.0078	5.45226e-11	2.94465e-10	0.030179	0.103209	3.41989	ENSDART00000099950
M. mohoity	-908.774	-905.571	6.40666	0.0113693	0.0130249	0.082169	0.668933	8.14094	ENSDART00000034248
M. mohoity	-1105.44	-1091.61	27.6606	1.44575e-07	3.74081e-07	0.050785	0.140527	2.7671	ENSDART00000051712
M. mohoity	-917.379	-904.167	26.424	2.74117e-07	6.71888e-07	0.029063	0.111376	3.83223	ENSDART00000060840
M. mohoity	-957.782	-942.751	30.0613	4.1861e-08	1.21477e-07	0.04859	0.270938	5.576	ENSDART00000152684
M. mohoity	-2662.24	-2632.79	58.9	1.6589e-14	1.69767e-13	0.062187	0.275588	4.4316	ENSDART00000079866
M. mohoity	-1076.7	-1060.79	31.8108	1.69947e-08	5.52023e-08	0.064942	0.213928	3.29414	ENSDART00000090844
M. mohoity	-1340.71	-1325.35	30.7312	2.96365e-08	8.94352e-08	0.042527	0.374829	8.81391	ENSDART00000059954
M. mohoity	-3279.06	-3218.62	120.864	4.09222e-28	0	0.042011	1.27793	30.4189	ENSDART00000169614
M. mohoity	-517.804	-511.936	11.7344	0.000613564	0.000813899	0.12034	0.249996	2.07741	ENSDART00000134811
M. mohoity	-3280.41	-3242.05	76.7103	1.97969e-18	0	0.036449	0.087178	2.39178	ENSDART00000084174
M. mohoity	-1568.27	-1555.16	26.2175	3.05038e-07	7.4135e-07	0.041266	0.115055	2.78813	ENSDART00000043298
M. mohoity	-2602.11	-2571.15	61.9126	3.59039e-15	4.10587e-14	0.079691	0.217817	2.73327	ENSDART00000104933
M. mohoity	-1101.87	-1086.23	31.2885	2.22389e-08	6.99483e-08	0.036477	0.364258	9.98596	ENSDART00000030919
M. mohoity	-2346.53	-2314.73	63.6177	1.51066e-15	1.9461e-14	0.013145	0.098299	7.47805	ENSDART00000102472
M. mohoity	-1297.54	-1282.05	30.9802	2.60674e-08	8.02663e-08	0.041193	1.35825	32.9729	ENSDART00000130264
M. mohoity	-2179.22	-2173.77	10.8947	0.000964418	0.00124651	0.257604	0.979781	3.80344	ENSDART00000162411
M. mohoity	-1885.38	-1882.37	6.0006	0.014301	0.016139	0.627622	5.30955	8.45978	ENSDART00000054077
M. mohoity	-3292.89	-3264.83	56.1073	6.86209e-14	6.31026e-13	0.085365	0.272564	3.19292	ENSDART00000161807
M. mohoity	-1077.71	-1073.09	9.23037	0.00238034	0.00292915	0.143448	0.289587	2.01876	ENSDART00000005355
M. mohoity	-1417.88	-1407.53	20.6914	5.39576e-06	1.02137e-05	0.099494	0.306541	3.081	ENSDART00000045609
M. mohoity	-1495.6	-1471.84	47.5079	5.47828e-12	3.69106e-11	0.037215	0.109824	2.95107	ENSDART00000149039
M. mohoity	-3159.59	-3108.08	103.022	3.31491e-24	0	0.010066	0.292188	29.0272	ENSDART00000148786
M. mohoity	-1215.76	-1206.61	18.3011	1.88595e-05	3.21248e-05	0.143904	5.847	40.6312	ENSDART00000064007
M. mohoity	-1323.19	-1313.12	20.1252	7.25342e-06	1.33766e-05	0.128655	0.312621	2.42992	ENSDART00000052446
M. mohoity	-1084.08	-1072.75	22.6493	1.94435e-06	4.02779e-06	0.07	0.651671	9.30959	ENSDART00000142647
M. mohoity	-950.127	-939.458	21.3379	3.85053e-06	7.49724e-06	0.061411	0.244875	3.98748	ENSDART00000077631
M. mohoity	-1940.89	-1917.7	46.368	9.80031e-12	6.29161e-11	0.031367	0.397623	12.6765	ENSDART00000006109
M. mohoity	-1742.68	-1724.85	35.6553	2.35509e-09	9.18614e-09	0.089357	0.213115	2.38498	ENSDART00000054183
M. mohoity	-1105.62	-1088.19	34.8528	3.55591e-09	1.35563e-08	0.064647	0.28694	4.43857	ENSDART00000061265
M. mohoity	-3399.11	-3343.13	111.957	3.65236e-26	0	0.030807	0.130408	4.23306	ENSDART00000015007
M. mohoity	-1586.04	-1578.01	16.0743	6.09046e-05	9.41945e-05	0.126794	0.92752	7.31517	ENSDART00000103524
M. mohoity	-1491.87	-1479.81	24.1204	9.04948e-07	1.99617e-06	0.060954	0.187302	3.07284	ENSDART00000128246
M. mohoity	-564.22	-558.265	11.91	0.000558348	0.000746476	0.094502	0.1988	2.10366	ENSDART00000052396
M. mohoity	-906.619	-897.048	19.1419	1.21354e-05	2.13942e-05	0.086429	0.252738	2.92423	ENSDART00000043039
M. mohoity	-1428.4	-1413.81	29.1607	6.66154e-08	1.84651e-07	0.065729	0.229111	3.48569	ENSDART00000050303
M. mohoity	-1291.87	-1280.68	22.3868	2.22905e-06	4.55517e-06	0.027852	0.253396	9.09795	ENSDART00000113031
M. mohoity	-929.174	-917.508	23.3339	1.36176e-06	2.89358e-06	0.049538	0.164525	3.32119	ENSDART00000076640
M. mohoity	-4257.63	-4176.24	162.79	2.78042e-37	0	0.014089	0.030813	2.18703	ENSDART00000148892
M. mohoity	-3026.37	-2993.99	64.7607	8.45693e-16	1.20505e-14	0.06244	0.179835	2.88012	ENSDART00000162677
M. mohoity	-922.74	-913.972	17.5366	2.81831e-05	4.6047e-05	0.090154	0.249227	2.76446	ENSDART00000157320
M. mohoity	-1116.08	-1100.78	30.606	3.16116e-08	9.49744e-08	0.039759	0.879384	22.1179	ENSDART00000027313
M. mohoity	-2551.83	-2537.16	29.3457	6.05519e-08	1.69222e-07	0.158919	0.448185	2.82021	ENSDART00000027466
M. mohoity	-901.275	-897.599	7.353	0.00669509	0.00788236	0.136746	0.420551	3.07542	ENSDART00000147439
M. mohoity	-1968.31	-1948.06	40.489	1.97728e-10	9.47561e-10	0.116307	0.245438	2.11026	ENSDART00000089516
M. mohoity	-972.834	-970.082	5.50442	0.0189685	0.0211955	0.346364	8.10416	23.3978	ENSDART00000086001
M. mohoity	-1209.39	-1186.54	45.7131	1.36906e-11	8.46952e-11	0.013373	0.08064	6.03006	ENSDART00000036075
M. mohoity	-2301.75	-2264.59	74.3243	6.62822e-18	1.94429e-16	0.045375	0.282007	6.21503	ENSDART00000164767
M. mohoity	-1365.35	-1355.34	20.0287	7.62872e-06	1.39521e-05	0.095076	0.43685	4.59475	ENSDART00000130810
M. mohoity	-4362.64	-4320.67	83.9488	5.07754e-20	0	0.055874	1.30631	23.3795	ENSDART00000007777
M. mohoity	-2398.75	-2378.9	39.7127	2.94201e-10	1.36658e-09	0.123028	9.74688	79.2249	ENSDART00000073441
M. mohoity	-1257.93	-1245.11	25.6362	4.12231e-07	9.7404e-07	0.033446	0.084224	2.51821	ENSDART00000092953
M. mohoity	-2487.42	-2442.17	90.4973	1.85228e-21	0	0.022388	0.075112	3.35501	ENSDART00000066760
M. mohoity	-905.339	-899.918	10.8429	0.000991754	0.00127941	0.177934	0.555534	3.12214	ENSDART00000039267
M. mohoity	-1178.25	-1167.08	22.347	2.27563e-06	4.63643e-06	0.131794	0.518682	3.93555	ENSDART00000087410
M. mohoity	-1143.85	-1132.75	22.2079	2.44662e-06	4.94044e-06	0.069027	0.177506	2.57154	ENSDART00000112450
M. mohoity	-484.968	-479.57	10.7963	0.00101701	0.00130951	0.082049	0.208798	2.5448	ENSDART00000147706
M. mohoity	-1444.11	-1413.46	61.3059	4.88602e-15	5.4108e-14	0.033146	0.236663	7.14002	ENSDART00000039438
M. mohoity	-1020.53	-1007.05	26.9453	2.09297e-07	5.2602e-07	0.080239	0.349359	4.35398	ENSDART00000158712
M. mohoity	-2055.63	-2038.51	34.2338	4.88719e-09	1.79769e-08	0.104167	0.240195	2.30586	ENSDART00000066929
M. mohoity	-1033.9	-1022.13	23.544	1.22091e-06	2.62091e-06	0.099239	0.284086	2.86264	ENSDART00000064219
M. mohoity	-1219.65	-1208.76	21.7837	3.0518e-06	6.03706e-06	0.110557	5.97068	54.0055	ENSDART00000081649
M. mohoity	-1703.37	-1690.01	26.7244	2.34636e-07	5.82737e-07	0.085303	0.241735	2.83384	ENSDART00000013085
M. mohoity	-367.71	-361.81	11.7994	0.000592495	0.000789027	0.062162	0.927329	14.9179	ENSDART00000112959
M. mohoity	-2285.85	-2254.2	63.2883	1.78563e-15	2.25573e-14	0.035861	0.078871	2.19935	ENSDART00000133703
M. mohoity	-2124.42	-2091.53	65.7698	5.06778e-16	7.54467e-15	0.015345	4.02608	262.371	ENSDART00000153284
M. mohoity	-1404.73	-1402.65	4.14601	0.0417327	0.0452575	0.412516	0.86063	2.08629	ENSDART00000059252
Notes: * we used the Ensemble transcript number of zebrafish as representative in this study.

## Sheet: Table S5
Table S5. The positively selected genes in three Misgurnus lineages
Species	Gene ID*	lnL0	lnL1	LRT	P value	FDR	Gene name	Gene Description
M. anguillicaudatus	ENSDART00000157501	-1470.42	-1434.57	71.7163	2.48467e-17	1.56534e-15	cldn15lb	claudin 15-like b
M. anguillicaudatus	ENSDART00000105813	-1916.4	-1914.36	4.08358	0.0433018	0.0436241	krt222	keratin 222
M. anguillicaudatus	ENSDART00000098914	-1930.08	-1927.04	6.06708	0.0137725	0.0241018	yap1	Yes-associated protein 1
M. anguillicaudatus	ENSDART00000057611	-851.935	-848.969	5.93287	0.014861	0.024638	oprm1	opioid receptor, mu 1
M. anguillicaudatus	ENSDART00000004622	-1057.16	-1054.76	4.79746	0.0285017	0.0335173	sf3b4	splicing factor 3b, subunit 4
M. anguillicaudatus	ENSDART00000112156	-884.899	-879.077	11.6437	0.000644217	0.00235446	DBNDD2	si:ch211-253b8.5
M. anguillicaudatus	ENSDART00000065325	-2587.54	-2578.59	17.9096	2.31652e-05	0.000162156	cdc23	CDC23 (cell division cycle 23, yeast, homolog)
M. anguillicaudatus	ENSDART00000064088	-755.336	-753.184	4.30558	0.0379875	0.039233	vkorc1l1	vitamin K epoxide reductase complex, subunit 1-like 1
M. anguillicaudatus	ENSDART00000083305	-1962.95	-1957.42	11.0506	0.000886577	0.0029397	slc19a2	solute carrier family 19 (thiamine transporter), member 2
M. anguillicaudatus	ENSDART00000170312	-2717.84	-2715.41	4.85178	0.0276176	0.0334598	actr5	ARP5 actin-related protein 5 homolog
M. anguillicaudatus	ENSDART00000124997	-499.894	-490.584	18.6201	1.59532e-05	0.000125631	card19	caspase recruitment domain family, member 19
M. anguillicaudatus	ENSDART00000063621	-1580.74	-1567.01	27.4709	1.59477e-07	2.51176e-06	fam175a	family with sequence similarity 175, member A
M. anguillicaudatus	ENSDART00000112053	-811.992	-809.428	5.12724	0.0235531	0.0312621	fam89a	family with sequence similarity 89, member A
M. anguillicaudatus	ENSDART00000163066	-781.091	-776.085	10.0113	0.00155581	0.00445528	diabloa	diablo, IAP-binding mitochondrial protein a
M. anguillicaudatus	ENSDART00000101918	-2709.85	-2707.33	5.04175	0.0247435	0.031813	proca1	protein interacting with cyclin A1
M. anguillicaudatus	ENSDART00000108955	-1736.21	-1733.28	5.87109	0.0153916	0.0248633	zgc:162161	zgc:162161
M. anguillicaudatus	ENSDART00000131268	-1801.36	-1796.06	10.6027	0.00112922	0.00355704	rhbdd2	rhomboid domain containing 2
M. anguillicaudatus	ENSDART00000063817	-730.924	-727.815	6.21866	0.0126411	0.0228901	ndufb11	NADH dehydrogenase (ubiquinone) 1 beta subcomplex, 11
M. anguillicaudatus	ENSDART00000076333	-1874.3	-1871.08	6.43048	0.0112178	0.0214663	pgk1	phosphoglycerate kinase 1
M. anguillicaudatus	ENSDART00000023238	-1362.45	-1360.06	4.78377	0.0287291	0.0335173	emc2	ER membrane protein complex subunit 2
M. anguillicaudatus	ENSDART00000140193	-1317.76	-1315.29	4.9357	0.0263074	0.0331473	arsa	arylsulfatase A
M. anguillicaudatus	ENSDART00000145888	-1499.86	-1497.3	5.10778	0.0238187	0.0312621	ccr12a	chemokine (C-C motif) receptor 12a
M. anguillicaudatus	ENSDART00000126991	-2769.39	-2767.21	4.36667	0.0366486	0.039233	ascl1b	achaete-scute family bHLH transcription factor 1b
M. anguillicaudatus	ENSDART00000124800	-1479.06	-1473.28	11.5632	0.000672704	0.00235446	fam212aa	family with sequence similarity 212, member Aa
M. anguillicaudatus	ENSDART00000024194	-5130.37	-5127.52	5.7083	0.0168849	0.0259451	kif11	kinesin family member 11
M. anguillicaudatus	ENSDART00000123590	-1561.3	-1553.57	15.4702	8.38145e-05	0.000528031	si:ch211-91p5.3	si:ch211-91p5.3
M. anguillicaudatus	ENSDART00000073676	-653.612	-632.294	42.6359	6.5937e-11	2.07702e-09	isca1	iron-sulfur cluster assembly 1
M. anguillicaudatus	ENSDART00000130541	-707.356	-703.03	8.65211	0.00326682	0.00823239	bmf1	Bcl2 modifying factor 1
M. anguillicaudatus	ENSDART00000065239	-321.169	-318.313	5.71237	0.0168458	0.0259451	dnajc19	DnaJ (Hsp40) homolog, subfamily C, member 19
M. anguillicaudatus	ENSDART00000015554	-1533.76	-1531.59	4.33124	0.037419	0.039233	ubiad1	UbiA prenyltransferase domain containing 1
M. anguillicaudatus	ENSDART00000067211	-2341.49	-2337.86	7.24375	0.00711481	0.0158194	gpr37l1b	G protein-coupled receptor 37 like 1b
M. anguillicaudatus	ENSDART00000055722	-1500.59	-1498.43	4.33223	0.0373972	0.039233	slc35b1	solute carrier family 35, member B1
M. anguillicaudatus	ENSDART00000152705	-2311.27	-2308.49	5.56824	0.0182892	0.0267958	api5	apoptosis inhibitor 5
M. anguillicaudatus	ENSDART00000049170	-1113.33	-1110.9	4.86303	0.0274381	0.0334598	CKAP4	zgc:85975
M. anguillicaudatus	ENSDART00000166395	-401.498	-398.814	5.36635	0.0205289	0.0281157	fcer1gl	Fc receptor, IgE, high affinity I, gamma polypeptide like
M. anguillicaudatus	ENSDART00000103493	-1530.4	-1527.66	5.47363	0.0193055	0.0275068	MARC2	zgc:110783
M. anguillicaudatus	ENSDART00000164797	-691.932	-685.364	13.1371	0.00028951	0.00140301	thrsp	thyroid hormone responsive
M. anguillicaudatus	ENSDART00000137364	-1807.38	-1803.95	6.85387	0.00884497	0.0179753	si:dkey-33c12.3	si:dkey-33c12.3
M. anguillicaudatus	ENSDART00000168336	-1408.71	-1405.5	6.4263	0.0112442	0.0214663	si:zfos-128g4.1	si:zfos-128g4.1
M. anguillicaudatus	ENSDART00000140577	-1246.46	-1239.77	13.3794	0.000254407	0.00133564	tspan35	tetraspanin 35
M. anguillicaudatus	ENSDART00000003482	-1603.54	-1599.98	7.11073	0.00766239	0.016091	stk17b	serine/threonine kinase 17b (apoptosis-inducing)
M. anguillicaudatus	ENSDART00000055134	-2272	-2269.77	4.47145	0.0344657	0.0387739	ogfr	opioid growth factor receptor
M. anguillicaudatus	ENSDART00000110854	-2380.88	-2376.86	8.02463	0.00461456	0.0107673	elk1	ELK1, member of ETS oncogene family
M. anguillicaudatus	ENSDART00000020582	-1125.98	-1122.97	6.00816	0.0142399	0.0242463	tmed9	transmembrane p24 trafficking protein 9
M. anguillicaudatus	ENSDART00000051712	-1089.12	-1084.59	9.0588	0.00261433	0.00686261	gatad1	GATA zinc finger domain containing 1
M. anguillicaudatus	ENSDART00000123364	-1153.21	-1150.43	5.57156	0.0182545	0.0267958	VEGFB (1 to many)	si:ch211-245d7.5
M. anguillicaudatus	ENSDART00000145727	-1447.31	-1442.26	10.0907	0.00149016	0.00445528	cxcr3.2	chemokine (C-X-C motif) receptor 3, tandem duplicate 2
M. anguillicaudatus	ENSDART00000041787	-2107.13	-2104.41	5.44293	0.0196477	0.0275068	trim35-28	tripartite motif containing 35-28
M. anguillicaudatus	ENSDART00000077936	-1468.53	-1466.37	4.31024	0.0378836	0.039233	lcmt1	leucine carboxyl methyltransferase 1
M. anguillicaudatus	ENSDART00000123019	-756.762	-743.551	26.4218	2.74425e-07	3.45775e-06	nubp2	nucleotide binding protein 2 (MinD homolog, E. coli)
M. anguillicaudatus	ENSDART00000156734	-2149.9	-2146.79	6.2081	0.0127167	0.0228901	thumpd2	THUMP domain containing 2
M. anguillicaudatus	ENSDART00000157510	-1890.74	-1884.93	11.6331	0.000647884	0.00235446	relt	RELT tumor necrosis factor receptor
M. anguillicaudatus	ENSDART00000083229	-1181.76	-1175.73	12.0572	0.000515932	0.00216691	mblac2	metallo-beta-lactamase domain containing 2
M. anguillicaudatus	ENSDART00000167903	-1960.84	-1941.03	39.6277	3.07301e-10	6.45332e-09	SDC3	syndecan 3
M. anguillicaudatus	ENSDART00000105146	-591.601	-589.322	4.55872	0.0327515	0.0375153	edn1	endothelin 1
M. anguillicaudatus	ENSDART00000074172	-1420.08	-1416.05	8.06937	0.00450198	0.0107673	sgcb	sarcoglycan, beta (dystrophin-associated glycoprotein)
M. anguillicaudatus	ENSDART00000131694	-2285.55	-2283.52	4.07105	0.0436241	0.0436241	selenbp1	selenium binding protein 1
M. anguillicaudatus	ENSDART00000148312	-3770.54	-3763.27	14.5494	0.000136532	0.000781956	si:ch73-74h11.1	si:ch73-74h11.1
M. anguillicaudatus	ENSDART00000053797	-2543.25	-2533.44	19.6065	9.51429e-06	8.56286e-05	slc3a2b	solute carrier family 3 (amino acid transporter heavy chain), member 2b
M. anguillicaudatus	ENSDART00000077235	-2163.02	-2158.32	9.41527	0.00215186	0.00589423	alg1	ALG1, chitobiosyldiphosphodolichol beta-mannosyltransferase
M. anguillicaudatus	ENSDART00000169921	-293.439	-281.764	23.3484	1.35159e-06	1.41917e-05	si:ch73-152o7.1	si:ch73-152o7.1
M. anguillicaudatus	ENSDART00000112959	-361.626	-358.025	7.20208	0.00728193	0.0158194	ankrd1a	ankyrin repeat domain 1a (cardiac muscle)
M. anguillicaudatus	ENSDART00000080925	-1654.17	-1648.09	12.1498	0.000490931	0.00216691	impad1	inositol monophosphatase domain containing 1
M. bipartitus	ENSDART00000121537	-392.022	-389.994	4.05659	0.0439992	0.0462994	FAM217B (1 to many)	si:ch211-266k22.6
M. bipartitus	ENSDART00000043162	-1122.52	-1120.44	4.1489	0.0416616	0.0460014	reep2	receptor accessory protein 2
M. bipartitus	ENSDART00000138527	-1071.42	-1069.26	4.31841	0.0377022	0.0442974	rab20	RAB20, member RAS oncogene family
M. bipartitus	ENSDART00000065325	-2578.48	-2567	22.9491	1.66349e-06	1.10206e-05	cdc23	CDC23 (cell division cycle 23, yeast, homolog)
M. bipartitus	ENSDART00000057736	-1548.83	-1546.49	4.674	0.0306225	0.0386427	c8b	complement component 8, beta polypeptide
M. bipartitus	ENSDART00000158057	-3073.96	-3069.12	9.67142	0.00187157	0.00522069	SPRTN	SprT-like N-terminal domain
M. bipartitus	ENSDART00000168419	-1229.49	-1227.18	4.62213	0.031562	0.038902	rsu1	Ras suppressor protein 1
M. bipartitus	ENSDART00000100924	-1696.73	-1693.85	5.74885	0.0164995	0.0242909	cwc25	CWC25 spliceosome-associated protein homolog (S. cerevisiae)
M. bipartitus	ENSDART00000108955	-1735.98	-1732.9	6.17571	0.0129516	0.02087	zgc:162161	zgc:162161
M. bipartitus	ENSDART00000131268	-1800.34	-1796.43	7.83488	0.00512474	0.0118092	rhbdd2	rhomboid domain containing 2
M. bipartitus	ENSDART00000076735	-3201.08	-3195.1	11.9582	0.000544068	0.00192237	LRP10	LDL receptor related protein 10
M. bipartitus	ENSDART00000143807	-718.554	-714.428	8.25127	0.00407234	0.0102778	mhc1laa	major histocompatibility complex class I LAA
M. bipartitus	ENSDART00000060001	-1298.35	-1295.72	5.24377	0.0220254	0.0307197	pnp6	purine nucleoside phosphorylase 6
M. bipartitus	ENSDART00000008312	-1727.11	-1725.16	3.91473	0.0478648	0.0486011	fam53b	family with sequence similarity 53, member B
M. bipartitus	ENSDART00000165889	-3544.7	-3541.68	6.04013	0.0139843	0.021799	tprn	taperin
M. bipartitus	ENSDART00000057466	-1623.71	-1619.75	7.91572	0.00490071	0.0118062	ccndbp1	cyclin D-type binding-protein 1
M. bipartitus	ENSDART00000126084	-1674.65	-1672.56	4.18243	0.040845	0.0460014	ctdspl3	CTD (carboxy-terminal domain, RNA polymerase II, polypeptide A) small phosphatase like 3
M. bipartitus	ENSDART00000009775	-1242.5	-1239.07	6.84872	0.00887047	0.0164969	rbm7	RNA binding motif protein 7
M. bipartitus	ENSDART00000062459	-3189.57	-3177.29	24.555	7.22174e-07	7.65504e-06	rbm19	RNA binding motif protein 19
M. bipartitus	ENSDART00000098571	-1235.41	-1232	6.81756	0.0090266	0.0164969	CD53	zgc:64051
M. bipartitus	ENSDART00000159717	-2706.32	-2697.77	17.1051	3.53672e-05	0.000170406	ddx41	DEAD (Asp-Glu-Ala-Asp) box polypeptide 41
M. bipartitus	ENSDART00000060764	-1885.37	-1882.98	4.77179	0.0289298	0.0373971	spred1	sprouty-related, EVH1 domain containing 1
M. bipartitus	ENSDART00000172101	-3764.98	-3763.04	3.88908	0.0486011	0.0486011	sncaip	synuclein, alpha interacting protein
M. bipartitus	ENSDART00000055882	-1299.57	-1295.3	8.53234	0.00348892	0.00924563	pdxp	pyridoxal (pyridoxine, vitamin B6) phosphatase
M. bipartitus	ENSDART00000059939	-2271.81	-2263.69	16.2405	5.57887e-05	0.000227446	gpa33	glycoprotein A33 (transmembrane)
M. bipartitus	ENSDART00000015682	-1168.62	-1165.53	6.18109	0.0129123	0.02087	ndufs3	NADH dehydrogenase (ubiquinone) Fe-S protein 3, (NADH-coenzyme Q reductase)
M. bipartitus	ENSDART00000170023	-1543.18	-1540.72	4.92145	0.0265252	0.035146	phf13	PHD finger protein 13
M. bipartitus	ENSDART00000169225	-938.819	-935.641	6.35682	0.0116931	0.0206578	il1b	interleukin 1, beta
M. bipartitus	ENSDART00000050753	-2173.48	-2170.49	5.97516	0.0145088	0.0219704	cd36	CD36 molecule (thrombospondin receptor)
M. bipartitus	ENSDART00000044987	-764.949	-752.873	24.1531	8.89745e-07	7.85941e-06	timm17a	translocase of inner mitochondrial membrane 17 homolog A (yeast)
M. bipartitus	ENSDART00000161927	-980.294	-964.572	31.4442	2.0525e-08	5.43913e-07	tmem101	transmembrane protein 101
M. bipartitus	ENSDART00000125970	-4625.43	-4622.35	6.16986	0.0129945	0.02087	si:ch211-168f7.5	si:ch211-168f7.5
M. bipartitus	ENSDART00000166146	-971.887	-969.744	4.28514	0.0384468	0.0442974	dnajb1a	DnaJ (Hsp40) homolog, subfamily B, member 1a
M. bipartitus	ENSDART00000018235	-2233.47	-2231.27	4.387	0.036214	0.0436214	crot	carnitine O-octanoyltransferase
M. bipartitus	ENSDART00000114266	-1579.46	-1567.14	24.6393	6.91283e-07	7.65504e-06	plekho1b	pleckstrin homology domain containing, family O member 1b
M. bipartitus	ENSDART00000079383	-859.267	-850.643	17.2476	3.28118e-05	0.000170406	hoxa9b	homeobox A9b
M. bipartitus	ENSDART00000033746	-727.033	-714.378	25.3117	4.87739e-07	7.65504e-06	gins2	GINS complex subunit 2
M. bipartitus	ENSDART00000171977	-1418.95	-1412.78	12.3457	0.000442008	0.00167332	ddx52	DEAD (Asp-Glu-Ala-Asp) box polypeptide 52
M. bipartitus	ENSDART00000159408	-1390.44	-1388.42	4.03551	0.0445523	0.0462994	psmd7	proteasome 26S subunit, non-ATPase 7
M. bipartitus	ENSDART00000167903	-1958.49	-1956.47	4.0392	0.0444548	0.0462994	SDC3	syndecan 3
M. bipartitus	ENSDART00000104527	-960.769	-957.327	6.88218	0.00870593	0.0164969	tm4sf18	transmembrane 4 L six family member 18
M. bipartitus	ENSDART00000110016	-1130.37	-1126.96	6.82077	0.00901035	0.0164969	ube2ql1	ubiquitin-conjugating enzyme E2Q family-like 1
M. bipartitus	ENSDART00000092190	-935.327	-932.501	5.65158	0.0174397	0.0249812	arl14	ADP-ribosylation factor-like 14
M. bipartitus	ENSDART00000148312	-3770.54	-3758.66	23.7631	1.08949e-06	8.249e-06	si:ch73-74h11.1	si:ch73-74h11.1
M. bipartitus	ENSDART00000114973	-1007.19	-1001.58	11.2181	0.000810023	0.0026832	cdx4	caudal type homeobox 4
M. bipartitus	ENSDART00000159858	-1284.42	-1279.32	10.2028	0.00140225	0.00437171	CABZ01068244.1
M. bipartitus	ENSDART00000166132	-316.978	-295.791	42.3738	7.5395e-11	3.99593e-09	CABZ01085140.1
M. bipartitus	ENSDART00000007777	-4317.61	-4309.25	16.7189	4.33476e-05	0.000191452	NPAS3	neuronal PAS domain protein 3
M. bipartitus	ENSDART00000158712	-1006.4	-1001.45	9.88991	0.00166188	0.0048933	zgc:65873	zgc:65873
M. bipartitus	ENSDART00000050407	-1383.33	-1379.59	7.48373	0.00622589	0.0137488	si:dkeyp-38g8.5	si:dkeyp-38g8.5
M. bipartitus	ENSDART00000169638	-788.068	-784.556	7.02424	0.00804138	0.0164969	wu:fa19b12	wu:fa19b12
M. bipartitus	ENSDART00000170547	-562.557	-553.858	17.398	3.03141e-05	0.000170406	si:ch211-262i1.6	si:ch211-262i1.6
M. bipartitus	ENSDART00000076835	-1176.59	-1174.01	5.14841	0.0232677	0.0316202	mrpl1	mitochondrial ribosomal protein L1
M. mohoity	ENSDART00000100725	-1585.07	-1583	4.14598	0.0417336	0.0452193	ahsg2	alpha-2-HS-glycoprotein 2
M. mohoity	ENSDART00000057957	-1183.04	-1180.38	5.31018	0.0212011	0.0311178	itm2cb	integral membrane protein 2Cb
M. mohoity	ENSDART00000077503	-740.821	-738.242	5.15838	0.0231345	0.0312629	tm4sf5	transmembrane 4 L six family member 5
M. mohoity	ENSDART00000099389	-1005.94	-1003.4	5.08	0.0242033	0.0313144	dnlz	DNL-type zinc finger
M. mohoity	ENSDART00000003435	-953.25	-951.256	3.98939	0.0457877	0.0467221	smfn	small fragment nuclease
M. mohoity	ENSDART00000079518	-2399.81	-2397.05	5.50864	0.0189228	0.0295668	dnajc1	DnaJ (Hsp40) homolog, subfamily C, member 1
M. mohoity	ENSDART00000172699	-311.959	-306.592	10.7342	0.00105171	0.00582816	gng10	guanine nucleotide binding protein (G protein), gamma 10
M. mohoity	ENSDART00000064012	-951.71	-948.838	5.74464	0.0165391	0.0277577	ca4a	carbonic anhydrase IV a
M. mohoity	ENSDART00000078311	-1317.94	-1315.07	5.73115	0.0166666	0.0277577	zgc:154093	zgc:154093
M. mohoity	ENSDART00000006093	-1009.33	-999.41	19.838	8.42882e-06	0.00010536	slc50a1	solute carrier family 50 (sugar efflux transporter), member 1
M. mohoity	ENSDART00000127859	-1548.7	-1541.48	14.4513	0.000143832	0.0011986	trim63b	tripartite motif containing 63b
M. mohoity	ENSDART00000101201	-1191.68	-1188.12	7.11256	0.00765456	0.0191364	tmem223	transmembrane protein 223
M. mohoity	ENSDART00000023379	-1413.36	-1410.73	5.26308	0.0217824	0.0311178	mgme1	mitochondrial genome maintenance exonuclease 1
M. mohoity	ENSDART00000164797	-692.813	-688.591	8.44423	0.00366204	0.0124598	thrsp	thyroid hormone responsive
M. mohoity	ENSDART00000130012	-1686.84	-1682.69	8.28966	0.00398715	0.0124598	ripk3	receptor-interacting serine-threonine kinase 3
M. mohoity	ENSDART00000065652	-731.862	-729.01	5.70455	0.016921	0.0277577	srgn	serglycin
M. mohoity	ENSDART00000092479	-737.253	-734.265	5.97499	0.0145102	0.0277577	si:ch211-284b7.3	si:ch211-284b7.3
M. mohoity	ENSDART00000170420	-1995.28	-1972.31	45.9467	1.21515e-11	3.04e-10	clec14a	C-type lectin domain family 14, member A
M. mohoity	ENSDART00000167001	-1135.31	-1132.46	5.70286	0.0169373	0.0277577	cited4b	Cbp/p300-interacting transactivator, with Glu/Asp-rich carboxy-terminal domain, 4b
M. mohoity	ENSDART00000055134	-2270.91	-2268.79	4.23645	0.0395648	0.0439609	ogfr	opioid growth factor receptor
M. mohoity	ENSDART00000113060	-499.509	-496.783	5.45205	0.0195454	0.0296142	dnph1	2'-deoxynucleoside 5'-phosphate N-hydrolase 1
M. mohoity	ENSDART00000149483	-1935.24	-1933.23	4.01475	0.0451039	0.0467221	si:dkey-229b18.3	si:dkey-229b18.3
M. mohoity	ENSDART00000059939	-2271.57	-2266.47	10.2074	0.00139876	0.00582816	gpa33	glycoprotein A33 (transmembrane)
M. mohoity	ENSDART00000082368	-2028.47	-2022.12	12.7037	0.000364926	0.00228079	marco	macrophage receptor with collagenous structure
M. mohoity	ENSDART00000111539	-1400.6	-1398.3	4.60064	0.0319599	0.0371627	efcc1	EF-hand and coiled-coil domain containing 1
M. mohoity	ENSDART00000125787	-970	-966.897	6.20604	0.0127315	0.0277577	STXBP6	syntaxin binding protein 6 (amisyn)
M. mohoity	ENSDART00000000070	-488.814	-481.499	14.6309	0.000130755	0.0011986	dap	death-associated protein
M. mohoity	ENSDART00000100936	-1003.57	-999.414	8.30946	0.00394391	0.0124598	tmem88b	transmembrane protein 88 b
M. mohoity	ENSDART00000041833	-1080.81	-1078.22	5.18059	0.0228405	0.0312629	fitm2	fat storage-inducing transmembrane protein 2
M. mohoity	ENSDART00000146434	-1133.77	-1127.14	13.2435	0.000273528	0.00195377	KLF14	zgc:153115
M. mohoity	ENSDART00000100226	-1147.76	-1109.39	76.7414	1.94871e-18	9.74e-17	ctdsp1	CTD (carboxy-terminal domain, RNA polymerase II, polypeptide A) small phosphatase 1
M. mohoity	ENSDART00000104933	-2569.94	-2567.54	4.7922	0.0285889	0.0348645	eepd1	endonuclease/exonuclease/phosphatase family domain containing 1
M. mohoity	ENSDART00000130264	-1281.21	-1278.3	5.81174	0.0159195	0.0277577	rpz	rapunzel
M. mohoity	ENSDART00000162411	-2172.79	-2170.3	4.97871	0.0256611	0.0320763	sh3d21	SH3 domain containing 21
M. mohoity	ENSDART00000054077	-1883.6	-1881.45	4.29862	0.0381432	0.0433446	tpbgb	trophoblast glycoprotein b
M. mohoity	ENSDART00000064007	-1205.8	-1203.27	5.06418	0.0244252	0.0313144	srd5a2a	steroid-5-alpha-reductase, alpha polypeptide 2a
M. mohoity	ENSDART00000124779	-1707.14	-1696.76	20.7686	5.18249e-06	8.64e-05	igflr1	IGF-like family receptor 1
M. mohoity	ENSDART00000170233	-817.31	-813.293	8.03357	0.00459182	0.0135054	fam167b	family with sequence similarity 167, member B
M. mohoity	ENSDART00000021299	-2273.81	-2271.75	4.11494	0.0425061	0.0452193	nmd3	NMD3 ribosome export adaptor
M. mohoity	ENSDART00000083229	-1181.73	-1177.13	9.21092	0.00240576	0.00925292	mblac2	metallo-beta-lactamase domain containing 2
M. mohoity	ENSDART00000167903	-1958.53	-1955.68	5.70174	0.0169481	0.0277577	SDC3	syndecan 3
M. mohoity	ENSDART00000133106	-1366.62	-1362.67	7.88685	0.00497954	0.0138321	si:ch211-264f5.6	si:ch211-264f5.6
M. mohoity	ENSDART00000148312	-3770.54	-3767.07	6.93833	0.00843678	0.0200876	si:ch73-74h11.1	si:ch73-74h11.1
M. mohoity	ENSDART00000053797	-2543.25	-2538.11	10.2649	0.00135586	0.00582816	slc3a2b	solute carrier family 3 (amino acid transporter heavy chain), member 2b
M. mohoity	ENSDART00000109236	-1210.9	-1208.95	3.89518	0.0484249	0.0484249	HSCB	si:ch211-207k7.4
M. mohoity	ENSDART00000046934	-1668.21	-1665.26	5.90061	0.0151357	0.0277577	coq9	coenzyme Q9 homolog (S. cerevisiae)
M. mohoity	ENSDART00000040900	-1120.73	-1115.48	10.496	0.00119632	0.00582816	baxb	bcl2-associated X protein, b
M. mohoity	ENSDART00000012391	-1757.91	-1755.56	4.69946	0.0301721	0.0359191	cabp1a	calcium binding protein 1a
M. mohoity	ENSDART00000170547	-562.851	-560.013	5.67485	0.0172098	0.0277577	si:ch211-262i1.6	si:ch211-262i1.6
M. mohoity	ENSDART00000006942	-1290.46	-1286.87	7.18322	0.00735885	0.0191364	irf1b	interferon regulatory factor 1b
Notes: * we used the Ensemble transcript number of zebrafish as representative in this study.

## Sheet: Table S6
Table S6. The overlapping genes of fast evolving genes and positively selected genes in three Misgurnus fishes
Species	Gene ID*	Description	Gene	Go Terms
M. anguillicaudatus	ENSDART00000003482	serine/threonine kinase 17b (apoptosis-inducing)	stk17b	ATP-binding// nucleotide binding// protein kinase activity// intracellular signal transduction
M. anguillicaudatus	ENSDART00000015554	UbiA prenyltransferase domain containing 1	ubiad1	antioxidant activity// cellular response to fluid shear stress// menaquinone biosynthetic process
M. anguillicaudatus	ENSDART00000041787	tripartite motif containing 35	trim35	metal ion binding// zinc ion binding
M. anguillicaudatus	ENSDART00000049170	zgc:85975	zgc:85975	Membrane// Transmembrane// integral component of membrane
M. anguillicaudatus	ENSDART00000051712	GATA zinc finger domain containing 1	gatad1	Regulation of transcription// transcription factor activity// zinc ion binding
M. anguillicaudatus	ENSDART00000057611	opioid receptor, mu 1	oprm1	Membrane// integral component of membrane//signal transduction
M. anguillicaudatus	ENSDART00000063817	NADH dehydrogenase (ubiquinone) 1 beta subcomplex, 11	ndufb11	Oxidative phosphorylation// Membrane// Transmembrane//integral component of membrane
M. anguillicaudatus	ENSDART00000065239	DnaJ (Hsp40) homolog, subfamily C, member 19	dnajc19	Mitochondrion//Mitochondrial biogenesis// protein transport
M. anguillicaudatus	ENSDART00000074172	sarcoglycan, beta (dystrophin-associated glycoprotein)	sgcb	Membrane// membrane organization// integral component of membrane
M. anguillicaudatus	ENSDART00000077235	ALG1, chitobiosyldiphosphodolichol beta-mannosyltransferase	alg1	protein glycosylation// mannosyltransferase activity
M. anguillicaudatus	ENSDART00000077936	leucine carboxyl methyltransferase 1	lcmt1	methyltransferase activity// C-terminal protein methylation// cytosol
M. anguillicaudatus	ENSDART00000080925	inositol monophosphatase domain containing 1	impad1	metal ion binding// inositol biosynthetic process// inositol monophosphate 1-phosphatase activity
M. anguillicaudatus	ENSDART00000098914	Yes-associated protein 1	yap1	cartilage development
M. anguillicaudatus	ENSDART00000105813	keratin 222	krt222	structural molecule activity// intermediate filament
M. anguillicaudatus	ENSDART00000112156	si:ch211-253b8.5	si:ch211-253b8.5	NA
M. anguillicaudatus	ENSDART00000112959	ankyrin repeat domain 1a (cardiac muscle)	ankrd1a	titin binding// sarcomere
M. anguillicaudatus	ENSDART00000123590	si:ch211-91p5.3	si:ch211-91p5.3	NA
M. anguillicaudatus	ENSDART00000124800	family with sequence similarity 212, member Aa	fam212aa	cartilage development
M. anguillicaudatus	ENSDART00000124997	caspase recruitment domain family, member 19	card19	CARD domain binding// negative regulation of I-kappaB kinase/NF-kappaB signaling
M. anguillicaudatus	ENSDART00000130541	Bcl2 modifying factor 1	bmf1	positive regulation of apoptotic process
M. anguillicaudatus	ENSDART00000131694	selenium binding protein 1	selenbp1	membrane// selenium binding// protein transport
M. anguillicaudatus	ENSDART00000137364	si:dkey-33c12.3	si:dkey-33c12.3	structural molecule activity// intermediate filament
M. anguillicaudatus	ENSDART00000152705	apoptosis inhibitor 5	api5	negative regulation of apoptotic process// fibroblast growth factor binding
M. anguillicaudatus	ENSDART00000156734	THUMP domain containing 2	thumpd2	RNA binding
M. anguillicaudatus	ENSDART00000157501	claudin 15-like b	cldn15lb	Membrane// integral component of membrane// intermediate filament// cell junction
M. anguillicaudatus	ENSDART00000163066	diablo, IAP-binding mitochondrial protein a	diabloa	mitochondrion// apoptotic process
M. anguillicaudatus	ENSDART00000164797	thyroid hormone responsive	thrsp	lipid metabolic process// regulation of lipid biosynthetic process
M. anguillicaudatus	ENSDART00000168336	si:zfos-128g4.1	si:zfos-128g4.1	NA
M. bipartitus	ENSDART00000143807	major histocompatibility complex class I LAA	mhc1laa	antigen binding// immune response
M. bipartitus	ENSDART00000015682	NADH dehydrogenase (ubiquinone) Fe-S protein 3, (NADH-coenzyme Q reductase)	ndufs3	oxidoreductase activity, acting on NAD(P)H// oxidoreductase activity// oxidation-reduction process// NADH dehydrogenase (ubiquinone) activity
M. bipartitus	ENSDART00000018235	carnitine O-octanoyltransferase	crot	Lipid metabolism// fatty acid beta-oxidation
M. bipartitus	ENSDART00000033746	GINS complex subunit 2	gins2	DNA replication// replication fork protection complex// nucleus
M. bipartitus	ENSDART00000050407	si:dkeyp-38g8.5	si:dkeyp-38g8.5	NA
M. bipartitus	ENSDART00000055882	pyridoxal (pyridoxine, vitamin B6) phosphatase	pdxp	hydrolase activity// phosphatase activity
M. bipartitus	ENSDART00000060764	sprouty-related, EVH1 domain containing 1	spred1	membrane// regulation of signal transduction// regulation of vascular endothelial growth factor receptor signaling pathway
M. bipartitus	ENSDART00000065325	CDC23 (cell division cycle 23, yeast, homolog)	cdc23	cell division// cell cycle// regulation of mitotic metaphase/anaphase transition
M. bipartitus	ENSDART00000100924	CWC25 spliceosome-associated protein homolog (S. cerevisiae)	cwc25	nucleoplasm
M. bipartitus	ENSDART00000114266	pleckstrin homology domain containing, family O member 1b	plekho1b	regulation of myoblast fusion
M. bipartitus	ENSDART00000126084	CTD (carboxy-terminal domain, RNA polymerase II, polypeptide A) small phosphatase like 3	ctdspl3	phosphatase activity
M. bipartitus	ENSDART00000131268	rhomboid domain containing 2	rhbdd2	membrane// integral component of membrane
M. bipartitus	ENSDART00000138527	RAB20, member RAS oncogene family	rab20	GTP binding// small GTPase mediated signal transduction
M. bipartitus	ENSDART00000159717	DEAD (Asp-Glu-Ala-Asp) box polypeptide 41	ddx41	ATP binding// metal ion binding// RNA processing// apoptotic process
M. bipartitus	ENSDART00000161927	transmembrane protein 101	tmem101	transmembrane
M. bipartitus	ENSDART00000166146	DnaJ (Hsp40) homolog, subfamily B, member 1a	dnajb1a	protein folding// Hsp70 protein binding
M. bipartitus	ENSDART00000169638	wu:fa19b12	wu:fa19b12	NA
M. bipartitus	ENSDART00000171977	DEAD (Asp-Glu-Ala-Asp) box polypeptide 52	ddx52	ATP binding// nucleotide binding// hydrolase activity// helicase activity
M. mohoity	ENSDART00000006093	solute carrier family 50 (sugar efflux transporter), member 1	slc50a1	sugar transmembrane transporter activity// carbohydrate transmembrane transport
M. mohoity	ENSDART00000054077	trophoblast glycoprotein b	tpbgb	membrane// integral component of membrane
M. mohoity	ENSDART00000055134	opioid growth factor receptor	ogfr	opioid receptor activity// opioid receptor signaling pathway
M. mohoity	ENSDART00000064007	steroid-5-alpha-reductase, alpha polypeptide 2a	srd5a2a	steroid metabolic process// 3-oxo-5-alpha-steroid 4-dehydrogenase activity
M. mohoity	ENSDART00000077503	transmembrane 4 L six family member 5	tm4sf5	membrane// integral component of membrane
M. mohoity	ENSDART00000079518	DnaJ (Hsp40) homolog, subfamily C, member 1	dnajc1	ATPase activator activity// DNA binding// regulation of protein secretion
M. mohoity	ENSDART00000100936	transmembrane protein 88 b	tmem88b	membrane// integral component of membrane
M. mohoity	ENSDART00000101201	transmembrane protein 223	tmem223	membrane// integral component of membrane
M. mohoity	ENSDART00000104933	endonuclease/exonuclease/phosphatase family domain containing 1	eepd1	DNA repair// DNA binding
M. mohoity	ENSDART00000111539	EF-hand and coiled-coil domain containing 1	efcc1	calcium ion binding
M. mohoity	ENSDART00000113060	2'-deoxynucleoside 5'-phosphate N-hydrolase 1	dnph1	nucleotide metabolic process// positive regulation of cell growth
M. mohoity	ENSDART00000127859	tripartite motif containing 63b	trim63b	metal ion binding// intracellular// zinc ion binding
M. mohoity	ENSDART00000130264	rapunzel	rpz	fin development
M. mohoity	ENSDART00000162411	SH3 domain containing 21	sh3d21	NA
M. mohoity	ENSDART00000167001	Cbp/p300-interacting transactivator, with Glu/Asp-rich carboxy-terminal domain, 4b	cited4b	Muscle cell differentiation// RNA polymerase II transcription coactivator activity// regulation of transcription, DNA-templated// nucleus
Notes: * we used the Ensemble transcript number of zebrafish as representative in this study.

## Sheet: Table S7
Table S7. The positively selected sites in three Misgurnus lineages
Species	Gene ID*	Gene	Gene description	Positively selected sites
M. anguillicaudatus	ENSDART00000157501	cldn15lb	claudin 15-like b	7 V 0.961*	1 A 0.989*	22 S 0.989*	20 E 0.991**	5 V 0.992**	24 T 0.997**	18 C 0.997**	26 S 0.998**	23 S 0.999**	25 N 0.999**
M. anguillicaudatus	ENSDART00000124997	card19	caspase recruitment domain family, member 19	94 L 0.953*	93 S 0.969*	91 Y 0.972*
M. anguillicaudatus	ENSDART00000063621	fam175a	family with sequence similarity 175, member A	294 T 0.976*	292 Q 0.983*
M. anguillicaudatus	ENSDART00000163066	diabloa	diablo, IAP-binding mitochondrial protein a	166 G 0.981*
M. anguillicaudatus	ENSDART00000123590	si:ch211-91p5.3	si:ch211-91p5.3	76 H 0.973*
M. anguillicaudatus	ENSDART00000073676	isca1	iron-sulfur cluster assembly 1	3 R 0.998**	11 L 0.999**	13 T 0.996**	15 A 0.998**	16 A 0.990*	19 L 0.971*
M. anguillicaudatus	ENSDART00000130541	bmf1	Bcl2 modifying factor 1	1 M 0.997**
M. anguillicaudatus	ENSDART00000166395	fcer1gl	Fc receptor, IgE, high affinity I, gamma polypeptide like	22 G 0.969*
M. anguillicaudatus	ENSDART00000164797	thrsp	thyroid hormone responsive	81 G 0.951*
M. anguillicaudatus	ENSDART00000168336	si:zfos-128g4.1	si:zfos-128g4.1	270 V 0.961*
M. anguillicaudatus	ENSDART00000003482	stk17b	serine/threonine kinase 17b (apoptosis-inducing)	20 Y 0.967*
M. anguillicaudatus	ENSDART00000020582	tmed9	transmembrane p24 trafficking protein 9	12 L 0.970*
M. anguillicaudatus	ENSDART00000169225	il1b	Interleukin 1, beta	28 N 0.982*
M. anguillicaudatus	ENSDART00000051712	gatad1	GATA zinc finger domain containing 1	69 S 0.960*
M. anguillicaudatus	ENSDART00000077936	lcmt1	leucine carboxyl methyltransferase 1	136 M 0.966*
M. anguillicaudatus	ENSDART00000123019	nubp2	nucleotide binding protein 2 (MinD homolog, E. coli)	5 S 0.973*	4 P 0.982*
M. anguillicaudatus	ENSDART00000156734	thumpd2	THUMP domain containing 2	109 E 0.963*	112 S 0.963*
M. anguillicaudatus	ENSDART00000167903	SDC3	syndecan 3	133 M 0.991**
M. anguillicaudatus	ENSDART00000074172	sgcb	sarcoglycan, beta (dystrophin-associated glycoprotein)	270 D 0.967*	276 Q 0.972*
M. anguillicaudatus	ENSDART00000169921	si:ch73-152o7.1	si:ch73-152o7.1	1 T 1.000**	2 N 0.997**	3 F 1.000**
M. anguillicaudatus	ENSDART00000080925	impad1	inositol monophosphatase domain containing 1	7 R 0.989*	65 V 0.975*
M. bipartitus	ENSDART00000062426	lpar2b	lysophosphatidic acid receptor 2b	5 S 0.982*
M. bipartitus	ENSDART00000065325	cdc23	CDC23 (cell division cycle 23, yeast, homolog)	539 S 0.958*	551 M 0.987*
M. bipartitus	ENSDART00000131268	rhbdd2	rhomboid domain containing 2	310 D 0.958*
M. bipartitus	ENSDART00000057466	ccndbp1	cyclin D-type binding-protein 1	211 E 0.952*
M. bipartitus	ENSDART00000062459	rbm19	RNA binding motif protein 19	418 I 0.993**
M. bipartitus	ENSDART00000159717	ddx41	DEAD (Asp-Glu-Ala-Asp) box polypeptide 41	2 D 0.992**
M. bipartitus	ENSDART00000055882	pdxp	pyridoxal (pyridoxine, vitamin B6) phosphatase	136 E 0.953*
M. bipartitus	ENSDART00000015682	ndufs3	NADH dehydrogenase (ubiquinone) Fe-S protein 3, (NADH-coenzyme Q reductase)	53 E 0.962*
M. bipartitus	ENSDART00000044987	timm17a	translocase of inner mitochondrial membrane 17 homolog A (yeast)	3 P 0.993**	4 C 0.975*
M. bipartitus	ENSDART00000161927	tmem101	transmembrane protein 101	2 D 0.991**	6 P 0.976*
M. bipartitus	ENSDART00000114266	plekho1b	pleckstrin homology domain containing, family O member 1b	4 S 0.995**	5 R 0.987*	6 S 0.995**
M. bipartitus	ENSDART00000079383	hoxa9b	homeobox A9b	182 S 0.989*	184 W 0.959*
M. bipartitus	ENSDART00000033746	gins2	GINS complex subunit 2	3 L 0.976*	4 I 0.992**	5 G 0.992**
M. bipartitus	ENSDART00000171977	ddx52	DEAD (Asp-Glu-Ala-Asp) box polypeptide 52	3 K 0.957*	4 S 0.966*	5 A 0.968*
M. bipartitus	ENSDART00000103276	fam206a	family with sequence similarity 206, member A	52 R 0.953*
M. bipartitus	ENSDART00000110016	ube2ql1	ubiquitin-conjugating enzyme E2Q family-like 1	87 A 0.969*
M. bipartitus	ENSDART00000159858	CABZ01068244.1	NA	146 T 0.966*
M. bipartitus	ENSDART00000050407	si:dkeyp-38g8.5	si:dkeyp-38g8.5	2 L 0.953*
M. bipartitus	ENSDART00000169638	wu:fa19b12	wu:fa19b12	50 N 0.974*	79 R 0.975*
M. bipartitus	ENSDART00000170547	si:ch211-262i1.6	si:ch211-262i1.6	1 T 0.976*	7 E 0.993**
M. mohoity	ENSDART00000000070	dap	death-associated protein	33 E 0.998**	35 P 0.990**
M. mohoity	ENSDART00000006093	slc50a1	solute carrier family 50 (sugar efflux transporter), member 1	92 P 0.959*
M. mohoity	ENSDART00000077503	tm4sf5	transmembrane 4 L six family member 5	38 S 0.991**
M. mohoity	ENSDART00000079866	slc30a9	solute carrier family 30 (zinc transporter), member 9	92 P 0.959*
M. mohoity	ENSDART00000083229	mblac2	metallo-beta-lactamase domain containing 2	35 P 0.990**
M. mohoity	ENSDART00000100226	ctdsp1	CTD (carboxy-terminal domain, RNA polymerase II, polypeptide A) small phosphatase 1	33 E 0.998**	5 S 0.996**	8 I 0.994**	9 I 0.993**	10 T 0.983*
M. mohoity	ENSDART00000146434	KLF14	zgc:153115	177 E 0.980*
M. mohoity	ENSDART00000170420	clec14a	C-type lectin domain family 14, member A	247 P 0.980*
Notes: * we used the Ensemble transcript number of zebrafish as representative in this study.
